# Supplementary material for: Axiom Microbiome Array, the next generation microarray for high-throughput pathogen and microbiome analysis
Source: PLoS One. 2019 Feb 8;14(2):e0212045. doi: 10.1371/journal.pone.0212045 (PMC6368325; doi:10.1371/journal.pone.0212045)
Supplement: S1 Table — (XLSX) [file pone.0212045.s001.xlsx]

## Sheet: ATCC_pathogen_control
			Calculated		qPCR
			Individual	Mixed	Mixed
Organism	Genome size (Mbp)	Percent	copies/ng	copies/ng2	copies/ng3	chromosome_det	plasmid_det
Streptococcus pneumoniae strain Spain 23F-1 (ATCC 700669)	2.22	28.9	417325	120607	100,282 +- 19.35%	yes	no
Neisseria meningitidis strain FAM18 (ATCC 700532)	2.27	28.9	408133	117950	80,286 +- 7.68%	yes	no
Staphylococcus aureus subsp. aureus (MSSA) strain TCH959 (ATCC BAA-1718)	2.8	14.4	330879	47646.6	44,651 +- 10.69%	yes	yes
Streptococcus pyogenes strain SF370 (ATCC 700294)	1.85	7.2	500790	36056.9	19,278 +- 2.39%	yes	no
Klebsiella pneumoniae subsp. pneumoniae strain MGH78578 (ATCC 700721)	5.3	14.4	174804	25171.8	41,771 +- 14.30%	yes	yes
Streptococcus agalacitae strain 2603 V/R (ATCC BAA-611)	2.21	2.9	419213	12157.2	10,374 +- 10.68%	yes	no
Escherichia coli strain CFT073(ATCC 700928)	4.7	1.4	197119	2759.67	4095 +- 6.77%	yes	no
Staphylococcus aureus subsp. aureus (MRSA) strain FPR3757 (ATCC BAA-1556)	2.8	0.7	330879	2316.15	1935 +- 7.39%	yes	yes
Enterococcus faecalis strain V583 (ATCC 700802)	3.03	0.7	305763	2140.34	2127 +- 5.39%	yes	no
Pseudomonas aeruginosa strain PAO1-LAC (ATCC 47085)	6.3	0.3	147057	441.172	1061 +- 4.77%	yes	no
Acinetobacter baumannii (ATCC 17978)	3.98	0.1	232779	232.779	389 +- 7.36%	yes	yes
		99.9
sample	rep	iter_sel	target_id	initial_score	conditional_score	num_expected	num_detected	sum_expected	sum_detected	detected	family	species	target_desc	target_annotation
ATCC_PathogenMix_rep2	2	0	kp|830221	13093.1	13093.1	8183	4283	5217.8	2817.1	1	Enterobacteriaceae	Escherichia coli	Escherichia coli CFT073 chromosome	ref|NC_004431.1|gnl|NCBI_GENOMES|267|gi|26245917|Escherichia coli CFT073 chromosome, complete genome[sequence_id 830221][seq_data_id 8132124][tax_node_id 199310]
ATCC_PathogenMix_rep1	1	0	kp|830221	11572.1	11572.1	8183	3984	5217.8	2614.9	1	Enterobacteriaceae	Escherichia coli	Escherichia coli CFT073 chromosome	ref|NC_004431.1|gnl|NCBI_GENOMES|267|gi|26245917|Escherichia coli CFT073 chromosome, complete genome[sequence_id 830221][seq_data_id 8132124][tax_node_id 199310]
ATCC_PathogenMix_rep2	2	1	kp|866647	4174.95	4174.95	3301	1486	1938.3	891.6	1	Staphylococcaceae	Staphylococcus aureus	Staphylococcus aureus H33636 draft (32 frags)	kp|10004274|866647|Glued fragments of sequence 864905 (Staphylococcus aureus H33636 Staphylococcus aureus H33636, whole genome shotgun sequencing project from NCBI on Feb 12 2014 8:34PM) - 32 fragments[sequence_id 866647][seq_data_id 10004274][tax_node_id 1410821] Glued fragments of sequence 864905 (Staphylococcus aureus H33636 Staphylococcus aureus H33636, whole genome shotgun sequencing project…
ATCC_PathogenMix_rep1	1	1	kp|866647	3982.21	3982.21	3301	1448	1938.3	864.7	1	Staphylococcaceae	Staphylococcus aureus	Staphylococcus aureus H33636 draft (32 frags)	kp|10004274|866647|Glued fragments of sequence 864905 (Staphylococcus aureus H33636 Staphylococcus aureus H33636, whole genome shotgun sequencing project from NCBI on Feb 12 2014 8:34PM) - 32 fragments[sequence_id 866647][seq_data_id 10004274][tax_node_id 1410821] Glued fragments of sequence 864905 (Staphylococcus aureus H33636 Staphylococcus aureus H33636, whole genome shotgun sequencing project…
ATCC_PathogenMix_rep2	2	2	kp|831523	3084	3076.58	2047	1036	1264.7	651.5	1	Enterococcaceae	Enterococcus faecalis	Enterococcus faecalis V583 draft (10 frags)	kp|8219537|831523|Glued fragments of sequence 831314 (Enterococcus faecalis V583 Enterococcus faecalis V583, whole genome shotgun sequencing project from NCBI on Jun 12 2013 2:00PM) - 10 fragments[sequence_id 831523][seq_data_id 8219537][tax_node_id 226185] Glued fragments of sequence 831314 (Enterococcus faecalis V583 Enterococcus faecalis V583, whole genome shotgun sequencing project from NCBI …
ATCC_PathogenMix_rep1	1	2	kp|831523	2762.6	2751.01	2047	971	1264.7	608.9	1	Enterococcaceae	Enterococcus faecalis	Enterococcus faecalis V583 draft (10 frags)	kp|8219537|831523|Glued fragments of sequence 831314 (Enterococcus faecalis V583 Enterococcus faecalis V583, whole genome shotgun sequencing project from NCBI on Jun 12 2013 2:00PM) - 10 fragments[sequence_id 831523][seq_data_id 8219537][tax_node_id 226185] Glued fragments of sequence 831314 (Enterococcus faecalis V583 Enterococcus faecalis V583, whole genome shotgun sequencing project from NCBI …
ATCC_PathogenMix_rep2	2	3	kp|897051	2910.39	2451.11	2788	1186	1875.9	811.7	1	Enterobacteriaceae	Klebsiella pneumoniae	Klebsiella pneumoniae KP4-R draft (111 frags)	kp|10751500|897051|Glued fragments of sequence 895908 (Klebsiella pneumoniae KP4-R Klebsiella pneumoniae KP4-R, whole genome shotgun sequencing project from NCBI on Jun 10 2014 10:42AM) - 111 fragments[sequence_id 897051][seq_data_id 10751500][tax_node_id 1294139] Glued fragments of sequence 895908 (Klebsiella pneumoniae KP4-R Klebsiella pneumoniae KP4-R, whole genome shotgun sequencing project f…
ATCC_PathogenMix_rep1	1	3	kp|897427	2378	1976.83	2783	1081	1872.5	741.4	1	Enterobacteriaceae	Klebsiella pneumoniae	Klebsiella pneumoniae KP5-R draft (115 frags)	kp|10751876|897427|Glued fragments of sequence 896291 (Klebsiella pneumoniae KP5-R Klebsiella pneumoniae KP5-R, whole genome shotgun sequencing project from NCBI on Jun 10 2014 2:16PM) - 115 fragments[sequence_id 897427][seq_data_id 10751876][tax_node_id 1294138] Glued fragments of sequence 896291 (Klebsiella pneumoniae KP5-R Klebsiella pneumoniae KP5-R, whole genome shotgun sequencing project fr…
ATCC_PathogenMix_rep2	2	4	kp|793974	1716.04	1716.04	1735	697	1067.5	433.2	1	Moraxellaceae	Acinetobacter baumannii	Acinetobacter baumannii ATCC 17978 chromosome	ref|NC_009085.1|gnl|NCBI_GENOMES|20579|gi|126640115|Acinetobacter baumannii ATCC 17978 chromosome, complete genome[sequence_id 793974][seq_data_id 6343193][tax_node_id 400667]
ATCC_PathogenMix_rep1	1	4	kp|793974	1382.01	1382.01	1735	629	1067.5	389.9	1	Moraxellaceae	Acinetobacter baumannii	Acinetobacter baumannii ATCC 17978 chromosome	ref|NC_009085.1|gnl|NCBI_GENOMES|20579|gi|126640115|Acinetobacter baumannii ATCC 17978 chromosome, complete genome[sequence_id 793974][seq_data_id 6343193][tax_node_id 400667]
ATCC_PathogenMix_rep2	2	5	kp|841440	1380.86	1369.07	1114	498	667.5	305.3	1	Streptococcaceae	Streptococcus agalactiae	Streptococcus agalactiae 2603V/R chromosome	ref|NC_004116.1|gnl|NCBI_GENOMES|252|gi|22536185|Streptococcus agalactiae 2603V/R chromosome, complete genome[sequence_id 841440][seq_data_id 8597698][tax_node_id 208435]
ATCC_PathogenMix_rep1	1	5	kp|841440	1346.5	1322.9	1114	492	667.5	300.1	1	Streptococcaceae	Streptococcus agalactiae	Streptococcus agalactiae 2603V/R chromosome	ref|NC_004116.1|gnl|NCBI_GENOMES|252|gi|22536185|Streptococcus agalactiae 2603V/R chromosome, complete genome[sequence_id 841440][seq_data_id 8597698][tax_node_id 208435]
ATCC_PathogenMix_rep2	2	6	kp|830084	1256.75	1249.29	1530	559	993.7	381.2	1	Pseudomonadaceae	Pseudomonas aeruginosa	Pseudomonas aeruginosa PAO1 chromosome	ref|NC_002516.2|gnl|NCBI_GENOMES|163|gi|110645304|Pseudomonas aeruginosa PAO1 chromosome, complete genome[sequence_id 830084][seq_data_id 8131987][tax_node_id 208964]
ATCC_PathogenMix_rep2	2	7	kp|804294	1179.23	1179.23	939	428	610.6	290.9	1	Neisseriaceae	Neisseria meningitidis	Neisseria meningitidis FAM18 chromosome	ref|NC_008767.1|gnl|NCBI_GENOMES|20258|gi|121633901|Neisseria meningitidis FAM18 chromosome, complete genome[sequence_id 804294][seq_data_id 6838801][tax_node_id 272831]
ATCC_PathogenMix_rep2	2	8	kp|796514	1246.16	1075.74	1306	507	790.8	317.6	1	Streptococcaceae	Streptococcus pneumoniae	Streptococcus pneumoniae GA41565 draft (9 frags)	kp|6506512|796514|Glued fragments of sequence 795974 (Streptococcus pneumoniae GA41565 Streptococcus pneumoniae GA41565, whole genome shotgun sequencing project from NCBI on Nov 19 2012 5:18PM) - 9 fragments[sequence_id 796514][seq_data_id 6506512][tax_node_id 760814] Glued fragments of sequence 795974 (Streptococcus pneumoniae GA41565 Streptococcus pneumoniae GA41565, whole genome shotgun sequen…
ATCC_PathogenMix_rep1	1	6	kp|796514	1185.25	1015.26	1306	496	790.8	308.5	1	Streptococcaceae	Streptococcus pneumoniae	Streptococcus pneumoniae GA41565 draft (9 frags)	kp|6506512|796514|Glued fragments of sequence 795974 (Streptococcus pneumoniae GA41565 Streptococcus pneumoniae GA41565, whole genome shotgun sequencing project from NCBI on Nov 19 2012 5:18PM) - 9 fragments[sequence_id 796514][seq_data_id 6506512][tax_node_id 760814] Glued fragments of sequence 795974 (Streptococcus pneumoniae GA41565 Streptococcus pneumoniae GA41565, whole genome shotgun sequen…
ATCC_PathogenMix_rep1	1	7	kp|849040	985.51	985.51	856	374	563.2	256.2	1	Neisseriaceae	Neisseria meningitidis	Neisseria meningitidis NM36 draft (141 frags)	kp|9380819|849040|Glued fragments of sequence 844406 (Neisseria meningitidis NM36 Neisseria meningitidis NM36, whole genome shotgun sequencing project from NCBI on Nov 07 2013 10:07PM) - 141 fragments[sequence_id 849040][seq_data_id 9380819][tax_node_id 1145149] Glued fragments of sequence 844406 (Neisseria meningitidis NM36 Neisseria meningitidis NM36, whole genome shotgun sequencing project fro…
ATCC_PathogenMix_rep1	1	8	kp|830084	963.36	955.91	1530	507	993.7	341.4	1	Pseudomonadaceae	Pseudomonas aeruginosa	Pseudomonas aeruginosa PAO1 chromosome	ref|NC_002516.2|gnl|NCBI_GENOMES|163|gi|110645304|Pseudomonas aeruginosa PAO1 chromosome, complete genome[sequence_id 830084][seq_data_id 8131987][tax_node_id 208964]
ATCC_PathogenMix_rep2	2	9	kp|873626	1013.51	595.57	841	373	511.6	230.4	1	Streptococcaceae	Streptococcus pyogenes	Streptococcus pyogenes M1 GAS	gb|AE004092.2|gi|602625715|Streptococcus pyogenes M1 GAS, complete genome[sequence_id 873626][seq_data_id 10211276][tax_node_id 160490]
ATCC_PathogenMix_rep1	1	9	kp|829769	926.41	546.73	840	355	511	218.8	1	Streptococcaceae	Streptococcus pyogenes	Streptococcus pyogenes SF370 chromosome	ref|NC_002737.1|gnl|NCBI_GENOMES|178|gi|15674250|Streptococcus pyogenes SF370 chromosome, complete genome[sequence_id 829769][seq_data_id 8131672][tax_node_id 160490]
ATCC_PathogenMix_rep2	2	10	kp|743590	241.04	233.53	109	71	66	42.9	1	Staphylococcaceae	Staphylococcus aureus	Staphylococcus aureus subsp. aureus USA300_TCH959 plasmid pUSA300HOUMS	ref|NC_010066.1|gnl|NCBI_GENOMES|21652|gi|161508245|Staphylococcus aureus subsp. aureus USA300_TCH959 plasmid pUSA300HOUMS, complete sequence[sequence_id 743590][seq_data_id 2955950][tax_node_id 450394]
ATCC_PathogenMix_rep1	1	10	kp|743590	211.74	204.23	109	65	66	39.3	1	Staphylococcaceae	Staphylococcus aureus	Staphylococcus aureus subsp. aureus USA300_TCH959 plasmid pUSA300HOUMS	ref|NC_010066.1|gnl|NCBI_GENOMES|21652|gi|161508245|Staphylococcus aureus subsp. aureus USA300_TCH959 plasmid pUSA300HOUMS, complete sequence[sequence_id 743590][seq_data_id 2955950][tax_node_id 450394]
ATCC_PathogenMix_rep2	2	11	kp|729939	374.37	140.62	205	117	142.1	83.9	1	Enterobacteriaceae	Klebsiella pneumoniae	Klebsiella pneumoniae subsp. pneumoniae MGH 78578 plasmid pKPN5	ref|NC_009651.1|gnl|NCBI_GENOMES|21208|gi|152973731|Klebsiella pneumoniae subsp. pneumoniae MGH 78578 plasmid pKPN5, complete sequence[sequence_id 729939][seq_data_id 2499687][tax_node_id 272620]
ATCC_PathogenMix_rep2	2	12	kp|649990	113.55	113.55	63	36	41.7	24	1	Enterobacteriaceae	Klebsiella pneumoniae	Klebsiella pneumoniae subsp. pneumoniae MGH 78578 plasmid pKPN6	ref|NC_009652.1|gnl|NCBI_GENOMES|21209|gi|152973830|Klebsiella pneumoniae subsp. pneumoniae MGH 78578 plasmid pKPN6, complete sequence[sequence_id 649990][seq_data_id 1151028][tax_node_id 272620]
ATCC_PathogenMix_rep1	1	11	kp|729939	286.17	99.69	205	100	142.1	72.1	1	Enterobacteriaceae	Klebsiella pneumoniae	Klebsiella pneumoniae subsp. pneumoniae MGH 78578 plasmid pKPN5	ref|NC_009651.1|gnl|NCBI_GENOMES|21208|gi|152973731|Klebsiella pneumoniae subsp. pneumoniae MGH 78578 plasmid pKPN5, complete sequence[sequence_id 729939][seq_data_id 2499687][tax_node_id 272620]
ATCC_PathogenMix_rep2	2	13	kp|649991	89.5	89.5	61	31	42.7	22.2	1	Enterobacteriaceae	Klebsiella pneumoniae	Klebsiella pneumoniae subsp. pneumoniae MGH 78578 plasmid pKPN7	ref|NC_009653.1|gnl|NCBI_GENOMES|21210|gi|152973836|Klebsiella pneumoniae subsp. pneumoniae MGH 78578 plasmid pKPN7, complete sequence[sequence_id 649991][seq_data_id 1151029][tax_node_id 272620]
ATCC_PathogenMix_rep1	1	12	kp|649990	88.29	88.29	63	31	41.7	20.7	1	Enterobacteriaceae	Klebsiella pneumoniae	Klebsiella pneumoniae subsp. pneumoniae MGH 78578 plasmid pKPN6	ref|NC_009652.1|gnl|NCBI_GENOMES|21209|gi|152973830|Klebsiella pneumoniae subsp. pneumoniae MGH 78578 plasmid pKPN6, complete sequence[sequence_id 649990][seq_data_id 1151028][tax_node_id 272620]
ATCC_PathogenMix_rep1	1	13	kp|649991	80.17	80.17	61	29	42.7	20.9	1	Enterobacteriaceae	Klebsiella pneumoniae	Klebsiella pneumoniae subsp. pneumoniae MGH 78578 plasmid pKPN7	ref|NC_009653.1|gnl|NCBI_GENOMES|21210|gi|152973836|Klebsiella pneumoniae subsp. pneumoniae MGH 78578 plasmid pKPN7, complete sequence[sequence_id 649991][seq_data_id 1151029][tax_node_id 272620]
ATCC_PathogenMix_rep2	2	14	kp|702538	34.77	34.77	100	28	64.7	18.2	1	Moraxellaceae	Acinetobacter baumannii	Acinetobacter baumannii ATCC 17978 plasmid pAB2	ref|NC_009084.1|gnl|NCBI_GENOMES|20578|gi|126640109|Acinetobacter baumannii ATCC 17978 plasmid pAB2, complete sequence[sequence_id 702538][seq_data_id 1702419][tax_node_id 400667]
ATCC_PathogenMix_rep1	1	14	kp|702538	15.18	15.18	100	24	64.7	15.7	1	Moraxellaceae	Acinetobacter baumannii	Acinetobacter baumannii ATCC 17978 plasmid pAB2	ref|NC_009084.1|gnl|NCBI_GENOMES|20578|gi|126640109|Acinetobacter baumannii ATCC 17978 plasmid pAB2, complete sequence[sequence_id 702538][seq_data_id 1702419][tax_node_id 400667]
ATCC_PathogenMix_rep2	2	15	kp|802997	126.45	8.37	58	37	36.3	23.7	1	Staphylococcaceae	Staphylococcus aureus	Staphylococcus aureus subsp. aureus USA300_FPR3757 plasmid pUSA03	ref|NC_007792.1|gnl|NCBI_GENOMES|19210|gi|87159847|Staphylococcus aureus subsp. aureus USA300_FPR3757 plasmid pUSA03, complete sequence[sequence_id 802997][seq_data_id 6837504][tax_node_id 451515]
ATCC_PathogenMix_rep1	1	15	kp|802997	111.1	0.82	58	34	36.3	21.7	1	Staphylococcaceae	Staphylococcus aureus	Staphylococcus aureus subsp. aureus USA300_FPR3757 plasmid pUSA03	ref|NC_007792.1|gnl|NCBI_GENOMES|19210|gi|87159847|Staphylococcus aureus subsp. aureus USA300_FPR3757 plasmid pUSA03, complete sequence[sequence_id 802997][seq_data_id 6837504][tax_node_id 451515]

## Sheet: ATCC_20strn_stag_control
			Individual	Mixed
Organism	Genome size (Mbp)	Percent	copies/ng	copies/ng2	chromosome_det	plasmid_detect
Streptococcus mutans (ATCC 700610)	2.03	18	456385	82149.3	yes
Porphyromonas gingivalis (ATCC 33277)	2.34	18	395924	71266.3	yes
Staphylococcus epidermidis (ATCC 12228)	2.4	18	386026	69484.6	yes	yes
Rhodobacter sphaeroides (ATCC 17029)	4.13	18	224325	40378.5	yes	yes
Escherichia coli (ATCC 700926)	4.7	18	197119	35481.5	yes
Streptococcus agalactiae (ATCC BAA-611)	2.21	1.8	419213	7545.84	yes
Staphylococcus aureus (ATCC BAA-1556)	2.8	1.8	330879	5955.82	yes
Bacillus cereus (ATCC 10987)	5.41	1.8	171250	3082.5	yes	yes
Clostridium beijerinckii (ATCC 35702)	6	1.8	154410	2779.38	yes (1 of 2)
Pseudomonas aeruginosa (ATCC 9027)	6.3	1.8	147057	2647.03	yes
Helicobacter pylori (ATCC 700392)	1.67	0.18	554767	998.581	yes
Lactobacillus gasseri (ATCC 33323)	1.89	0.18	490191	882.344	yes
Neisseria meningitidis (ATCC BAA-335)	2.27	0.18	408133	734.639	yes
Propionibacterium acnes (ATCC 11828)	2.56	0.18	361899	651.418	yes
Acinetobacter baumannii (ATCC 17978)	3.98	0.18	232779	419.003	yes	yes
Bifidobacterium adolescentis (ATCC 15703)	2.09	0.02	443283	88.6566
Actinomyces odontolyticus (ATCC 17982)	2.34	0.02	395924	79.1847
Deinococcus radiodurans (ATCC BAA-816)	2.65	0.02	349608	69.9216	no	yes
Enterococcus faecalis (ATCC 47077)	3.03	0.02	305763	61.1526
Bacteroides vulgatus (ATCC 8482)	5.16	0.02	179547	35.9094	yes
		100
sample	rep	iter_sel	target_id	initial_score	conditional_score	num_expected	num_detected	sum_expected	sum_detected	detected	family	species	target_desc	target_annotation
ATCC_Staggered_20strain_rep1	0	kp|813844	10501.4	10501.4	7713	3666	4857.7	2375.7	1	Enterobacteriaceae	Escherichia coli	Escherichia coli str. K12 substr. MG1655 Escherichia coli str. K-12 substr. MG1655	gi|391738212|gb|AKBV01000001.1| Escherichia coli str. K-12 substr. MG1655 chromosome, whole genome shotgun sequence|Escherichia coli str. K12 substr. MG1655 Escherichia coli str. K-12 substr. MG1655, whole genome shotgun sequencing project from NCBI on Mar 25 2013 11:54AM[sequence_id 813844][seq_data_id 7227855][tax_node_id 511145]
ATCC_Staggered_20strain_rep2	0	kp|809527	9028.75	9028.75	7712	3366	4857.3	2185.9	1	Enterobacteriaceae	Escherichia coli	Escherichia coli str. K12 substr. MG1655 Escherichia coli str. K-12 substr. MG1655	gi|392840987|gb|AKVX01000001.1| Escherichia coli str. K-12 substr. MG1655 chromosome, whole genome shotgun sequence|Escherichia coli str. K12 substr. MG1655 Escherichia coli str. K-12 substr. MG1655, whole genome shotgun sequencing project from NCBI on Mar 05 2013 12:05PM[sequence_id 809527][seq_data_id 7126406][tax_node_id 511145]
ATCC_Staggered_20strain_rep1	1	kp|871166	4758	4758	3339	1623	1963.2	963.5	1	Staphylococcaceae	Staphylococcus aureus	Staphylococcus aureus W89268 draft (24 frags)	kp|10208816|871166|Glued fragments of sequence 869909 (Staphylococcus aureus W89268 Staphylococcus aureus W89268, whole genome shotgun sequencing project from NCBI on Apr 03 2014 9:54PM) - 24 fragments[sequence_id 871166][seq_data_id 10208816][tax_node_id 1417223] Glued fragments of sequence 869909 (Staphylococcus aureus W89268 Staphylococcus aureus W89268, whole genome shotgun sequencing project…
ATCC_Staggered_20strain_rep2	1	kp|868362	4186.32	4186.32	3318	1498	1948.9	889.6	1	Staphylococcaceae	Staphylococcus aureus	Staphylococcus aureus M79686 draft (25 frags)	kp|10037005|868362|Glued fragments of sequence 868257 (Staphylococcus aureus M79686 Staphylococcus aureus M79686, whole genome shotgun sequencing project from NCBI on Mar 18 2014 3:18PM) - 25 fragments[sequence_id 868362][seq_data_id 10037005][tax_node_id 1421879] Glued fragments of sequence 868257 (Staphylococcus aureus M79686 Staphylococcus aureus M79686, whole genome shotgun sequencing project…
ATCC_Staggered_20strain_rep1	2	kp|793974	1928.51	1924.89	1735	742	1067.5	458.8	1	Moraxellaceae	Acinetobacter baumannii	Acinetobacter baumannii ATCC 17978 chromosome	ref|NC_009085.1|gnl|NCBI_GENOMES|20579|gi|126640115|Acinetobacter baumannii ATCC 17978 chromosome, complete genome[sequence_id 793974][seq_data_id 6343193][tax_node_id 400667]
ATCC_Staggered_20strain_rep2	2	kp|793974	1701.91	1698.29	1735	695	1067.5	430.4	1	Moraxellaceae	Acinetobacter baumannii	Acinetobacter baumannii ATCC 17978 chromosome	ref|NC_009085.1|gnl|NCBI_GENOMES|20579|gi|126640115|Acinetobacter baumannii ATCC 17978 chromosome, complete genome[sequence_id 793974][seq_data_id 6343193][tax_node_id 400667]
ATCC_Staggered_20strain_rep1	3	kp|841440	1479.67	1463.78	1114	520	667.5	316.4	1	Streptococcaceae	Streptococcus agalactiae	Streptococcus agalactiae 2603V/R chromosome	ref|NC_004116.1|gnl|NCBI_GENOMES|252|gi|22536185|Streptococcus agalactiae 2603V/R chromosome, complete genome[sequence_id 841440][seq_data_id 8597698][tax_node_id 208435]
ATCC_Staggered_20strain_rep2	3	kp|841440	1249.58	1233.69	1114	472	667.5	287.1	1	Streptococcaceae	Streptococcus agalactiae	Streptococcus agalactiae 2603V/R chromosome	ref|NC_004116.1|gnl|NCBI_GENOMES|252|gi|22536185|Streptococcus agalactiae 2603V/R chromosome, complete genome[sequence_id 841440][seq_data_id 8597698][tax_node_id 208435]
ATCC_Staggered_20strain_rep1	4	kp|849086	1134.43	1134.43	948	424	612.7	281.6	1	Neisseriaceae	Neisseria meningitidis	Neisseria meningitidis 9757 draft (32 frags)	kp|9380865|849086|Glued fragments of sequence 844452 (Neisseria meningitidis 9757 Neisseria meningitidis 9757, whole genome shotgun sequencing project from NCBI on Nov 07 2013 10:21PM) - 32 fragments[sequence_id 849086][seq_data_id 9380865][tax_node_id 1095681] Glued fragments of sequence 844452 (Neisseria meningitidis 9757 Neisseria meningitidis 9757, whole genome shotgun sequencing project from…
ATCC_Staggered_20strain_rep2	4	kp|849086	1034.34	1034.34	948	404	612.7	268.2	1	Neisseriaceae	Neisseria meningitidis	Neisseria meningitidis 9757 draft (32 frags)	kp|9380865|849086|Glued fragments of sequence 844452 (Neisseria meningitidis 9757 Neisseria meningitidis 9757, whole genome shotgun sequencing project from NCBI on Nov 07 2013 10:21PM) - 32 fragments[sequence_id 849086][seq_data_id 9380865][tax_node_id 1095681] Glued fragments of sequence 844452 (Neisseria meningitidis 9757 Neisseria meningitidis 9757, whole genome shotgun sequencing project from…
ATCC_Staggered_20strain_rep1	5	kp|767332	1090.47	1079.33	820	387	546.2	265.4	1	Pseudomonadaceae	Pseudomonas aeruginosa	Pseudomonas aeruginosa PA7 chromosome	ref|NC_009656.1|gnl|NCBI_GENOMES|21213|gi|152983466|Pseudomonas aeruginosa PA7 chromosome, complete genome[sequence_id 767332][seq_data_id 5368787][tax_node_id 381754]
ATCC_Staggered_20strain_rep2	5	kp|767332	1036.77	1025.64	820	376	546.2	258.6	1	Pseudomonadaceae	Pseudomonas aeruginosa	Pseudomonas aeruginosa PA7 chromosome	ref|NC_009656.1|gnl|NCBI_GENOMES|21213|gi|152983466|Pseudomonas aeruginosa PA7 chromosome, complete genome[sequence_id 767332][seq_data_id 5368787][tax_node_id 381754]
ATCC_Staggered_20strain_rep1	7	kp|788196	1048.64	929.44	778	366	465.2	223.2	1	Streptococcaceae	Streptococcus mutans	Streptococcus mutans UA159 chromosome	ref|NC_004350.2|gnl|NCBI_GENOMES|263|gi|347750429|Streptococcus mutans UA159 chromosome, complete genome[sequence_id 788196][seq_data_id 6272964][tax_node_id 210007]
ATCC_Staggered_20strain_rep2	8	kp|788196	876.92	769.21	778	330	465.2	201.7	1	Streptococcaceae	Streptococcus mutans	Streptococcus mutans UA159 chromosome	ref|NC_004350.2|gnl|NCBI_GENOMES|263|gi|347750429|Streptococcus mutans UA159 chromosome, complete genome[sequence_id 788196][seq_data_id 6272964][tax_node_id 210007]
ATCC_Staggered_20strain_rep1	9	kp|830146	1039.59	878.93	761	361	466.9	225.4	1	Staphylococcaceae	Staphylococcus epidermidis	Staphylococcus epidermidis ATCC 12228 chromosome	ref|NC_004461.1|gnl|NCBI_GENOMES|271|gi|27466918|Staphylococcus epidermidis ATCC 12228 chromosome, complete genome[sequence_id 830146][seq_data_id 8132049][tax_node_id 176280]
ATCC_Staggered_20strain_rep2	9	kp|830146	827.89	690.31	761	317	466.9	198.6	1	Staphylococcaceae	Staphylococcus epidermidis	Staphylococcus epidermidis ATCC 12228 chromosome	ref|NC_004461.1|gnl|NCBI_GENOMES|271|gi|27466918|Staphylococcus epidermidis ATCC 12228 chromosome, complete genome[sequence_id 830146][seq_data_id 8132049][tax_node_id 176280]
ATCC_Staggered_20strain_rep1	6	kp|829783	982.62	959.51	719	350	464.7	227.4	1	Bacillaceae	Bacillus cereus	Bacillus cereus ATCC 10987	ref|NC_003909.8|gnl|NCBI_GENOMES|386|gi|42779081|Bacillus cereus ATCC 10987, complete genome[sequence_id 829783][seq_data_id 8131686][tax_node_id 222523]
ATCC_Staggered_20strain_rep2	6	kp|829783	898.07	878.91	719	332	464.7	216.9	1	Bacillaceae	Bacillus cereus	Bacillus cereus ATCC 10987	ref|NC_003909.8|gnl|NCBI_GENOMES|386|gi|42779081|Bacillus cereus ATCC 10987, complete genome[sequence_id 829783][seq_data_id 8131686][tax_node_id 222523]
ATCC_Staggered_20strain_rep1	8	kp|720760	912.98	912.98	641	316	428.8	215.2	1	Propionibacteriaceae	Propionibacterium acnes	Propionibacterium acnes J139 draft (7 frags)	kp|2225391|720760|Glued fragments of sequence 720731 (Propionibacterium acnes J139 Propionibacterium acnes J139, whole genome shotgun sequencing project from NCBI on Jan 10 2010 10:32AM) - 7 fragments[sequence_id 720760][seq_data_id 2225391][tax_node_id 679194] Glued fragments of sequence 720731 (Propionibacterium acnes J139 Propionibacterium acnes J139, whole genome shotgun sequencing project fr…
ATCC_Staggered_20strain_rep2	7	kp|802704	852.22	852.22	641	303	429	208	1	Propionibacteriaceae	Propionibacterium acnes	Propionibacterium acnes ATCC 11828 chromosome	gnl|REF_BAYGEN|contig01|ref|NC_017550.1|gnl|NCBI_GENOMES|29521|gi|386069650|Propionibacterium acnes ATCC 11828 chromosome, complete genome[sequence_id 802704][seq_data_id 6837211][tax_node_id 1091045]
ATCC_Staggered_20strain_rep1	10	kp|857298	649.05	645.24	540	241	336.1	151.5	1	Helicobacteraceae	Helicobacter pylori	Helicobacter pylori 26695-1 DNA	dbj|AP013354.1|gi|548960075|Helicobacter pylori 26695-1 DNA, complete genome[sequence_id 857298][seq_data_id 9722690][tax_node_id 1391726]
ATCC_Staggered_20strain_rep2	10	kp|857298	626.45	622.64	540	237	336.1	148.4	1	Helicobacteraceae	Helicobacter pylori	Helicobacter pylori 26695-1 DNA	dbj|AP013354.1|gi|548960075|Helicobacter pylori 26695-1 DNA, complete genome[sequence_id 857298][seq_data_id 9722690][tax_node_id 1391726]
ATCC_Staggered_20strain_rep1	11	kp|757772	600.14	600.14	457	224	338.4	166.5	1	Rhodobacteraceae	Rhodobacter sphaeroides	Rhodobacter sphaeroides WS8N draft (4 frags)	kp|4645873|757772|Glued fragments of sequence 757719 (Rhodobacter sphaeroides WS8N Rhodobacter sphaeroides WS8N, whole genome shotgun sequencing project from NCBI on Aug 21 2011 06:54AM) - 4 fragments[sequence_id 757772][seq_data_id 4645873][tax_node_id 992186] Glued fragments of sequence 757719 (Rhodobacter sphaeroides WS8N Rhodobacter sphaeroides WS8N, whole genome shotgun sequencing project fr…
ATCC_Staggered_20strain_rep2	11	kp|757772	540.79	536.97	457	213	338.4	158.5	1	Rhodobacteraceae	Rhodobacter sphaeroides	Rhodobacter sphaeroides WS8N draft (4 frags)	kp|4645873|757772|Glued fragments of sequence 757719 (Rhodobacter sphaeroides WS8N Rhodobacter sphaeroides WS8N, whole genome shotgun sequencing project from NCBI on Aug 21 2011 06:54AM) - 4 fragments[sequence_id 757772][seq_data_id 4645873][tax_node_id 992186] Glued fragments of sequence 757719 (Rhodobacter sphaeroides WS8N Rhodobacter sphaeroides WS8N, whole genome shotgun sequencing project fr…
ATCC_Staggered_20strain_rep1	17	kp|804350	104.98	104.98	297	86	200.5	59.2	1	Bacteroidaceae	Bacteroides vulgatus	Bacteroides vulgatus ATCC 8482 chromosome	ref|NC_009614.1|gnl|NCBI_GENOMES|21171|gi|150002608|Bacteroides vulgatus ATCC 8482 chromosome, complete genome[sequence_id 804350][seq_data_id 6838857][tax_node_id 435590]
ATCC_Staggered_20strain_rep2	22	kp|804350	64.53	64.53	297	78	200.5	54.3	1	Bacteroidaceae	Bacteroides vulgatus	Bacteroides vulgatus ATCC 8482 chromosome	ref|NC_009614.1|gnl|NCBI_GENOMES|21171|gi|150002608|Bacteroides vulgatus ATCC 8482 chromosome, complete genome[sequence_id 804350][seq_data_id 6838857][tax_node_id 435590]
ATCC_Staggered_20strain_rep1	12	kp|803031	296.54	296.54	226	108	156.7	76.6	1	Porphyromonadaceae	Porphyromonas gingivalis	Porphyromonas gingivalis ATCC 33277	ref|NC_010729.1|gnl|NCBI_GENOMES|22372|gi|188993864|Porphyromonas gingivalis ATCC 33277, complete genome[sequence_id 803031][seq_data_id 6837538][tax_node_id 431947]
ATCC_Staggered_20strain_rep2	12	kp|803031	240.7	240.7	226	97	156.7	69.2	1	Porphyromonadaceae	Porphyromonas gingivalis	Porphyromonas gingivalis ATCC 33277	ref|NC_010729.1|gnl|NCBI_GENOMES|22372|gi|188993864|Porphyromonas gingivalis ATCC 33277, complete genome[sequence_id 803031][seq_data_id 6837538][tax_node_id 431947]
ATCC_Staggered_20strain_rep1	13	kp|830450	265.33	237.65	186	92	119.5	59.7	1	Bacillaceae	Bacillus cereus	Bacillus cereus ATCC 10987 plasmid pBc10987	ref|NC_005707.1|gnl|NCBI_GENOMES|17594|gi|44004339|Bacillus cereus ATCC 10987 plasmid pBc10987, complete sequence[sequence_id 830450][seq_data_id 8132353][tax_node_id 222523]
ATCC_Staggered_20strain_rep2	13	kp|830450	251.27	227.82	186	89	119.5	58	1	Bacillaceae	Bacillus cereus	Bacillus cereus ATCC 10987 plasmid pBc10987	ref|NC_005707.1|gnl|NCBI_GENOMES|17594|gi|44004339|Bacillus cereus ATCC 10987 plasmid pBc10987, complete sequence[sequence_id 830450][seq_data_id 8132353][tax_node_id 222523]
ATCC_Staggered_20strain_rep1	14	kp|857792	206.84	203.26	173	78	112.6	51	1	Clostridiaceae	Clostridium pasteurianum	Clostridium pasteurianum NRRL B-598 draft (138 frags)	kp|9785620|857792|Glued fragments of sequence 857678 (Clostridium pasteurianum NRRL B-598 Clostridium pasteurianum NRRL B-598, whole genome shotgun sequencing project from NCBI on Dec 16 2013 6:42PM) - 138 fragments[sequence_id 857792][seq_data_id 9785620][tax_node_id 1428454] Glued fragments of sequence 857678 (Clostridium pasteurianum NRRL B-598 Clostridium pasteurianum NRRL B-598, whole genome…
ATCC_Staggered_20strain_rep1	15	kp|830017	160.73	141.03	164	66	104.9	43.2	1	Lactobacillaceae	Lactobacillus gasseri	Lactobacillus gasseri ATCC 33323 chromosome	ref|NC_008530.1|gnl|NCBI_GENOMES|20020|gi|116628683|Lactobacillus gasseri ATCC 33323 chromosome, complete genome[sequence_id 830017][seq_data_id 8131920][tax_node_id 324831]
ATCC_Staggered_20strain_rep2	15	kp|830017	159.23	139.53	164	66	104.9	42.9	1	Lactobacillaceae	Lactobacillus gasseri	Lactobacillus gasseri ATCC 33323 chromosome	ref|NC_008530.1|gnl|NCBI_GENOMES|20020|gi|116628683|Lactobacillus gasseri ATCC 33323 chromosome, complete genome[sequence_id 830017][seq_data_id 8131920][tax_node_id 324831]
ATCC_Staggered_20strain_rep2	14	kp|783397	176.71	173.13	161	70	105.6	45.7	1	Clostridiaceae	Clostridium beijerinckii	Clostridium beijerinckii NCIMB 8052 chromosome	ref|NC_009617.1|gnl|NCBI_GENOMES|21174|gi|150014892|Clostridium beijerinckii NCIMB 8052 chromosome, complete genome[sequence_id 783397][seq_data_id 6169474][tax_node_id 290402]
ATCC_Staggered_20strain_rep1	22	kp|678555	358.41	73.66	127	97	95.2	72.7	1	Rhodobacteraceae	Rhodobacter sphaeroides	Rhodobacter sphaeroides ATCC 17029 plasmid pRSPH01	gnl|REF_NCBIFILE|DSub4893/ctg109|ref|NC_009040.1|gnl|NCBI_GENOMES|20530|gi|126464805|Rhodobacter sphaeroides ATCC 17029 plasmid pRSPH01, complete sequence[sequence_id 678555][seq_data_id 1428209][tax_node_id 349101]
ATCC_Staggered_20strain_rep2	20	kp|678555	342.77	70.49	127	94	95.2	70.7	1	Rhodobacteraceae	Rhodobacter sphaeroides	Rhodobacter sphaeroides ATCC 17029 plasmid pRSPH01	gnl|REF_NCBIFILE|DSub4893/ctg109|ref|NC_009040.1|gnl|NCBI_GENOMES|20530|gi|126464805|Rhodobacter sphaeroides ATCC 17029 plasmid pRSPH01, complete sequence[sequence_id 678555][seq_data_id 1428209][tax_node_id 349101]
ATCC_Staggered_20strain_rep1	25	kp|770557	273.72	20.06	107	75	77.6	56.1	1	Rhodobacteraceae	Rhodobacter sphaeroides	Rhodobacter sphaeroides ATCC 17029 chromosome 2	gnl|REF_NCBIFILE|DSub4891/ctg110|ref|NC_009050.1|gnl|NCBI_GENOMES|20540|gi|126463752|Rhodobacter sphaeroides ATCC 17029 chromosome 2, complete sequence[sequence_id 770557][seq_data_id 5379110][tax_node_id 349101]
ATCC_Staggered_20strain_rep2	25	kp|770557	258.29	8.64	107	72	77.6	54.1	1	Rhodobacteraceae	Rhodobacter sphaeroides	Rhodobacter sphaeroides ATCC 17029 chromosome 2	gnl|REF_NCBIFILE|DSub4891/ctg110|ref|NC_009050.1|gnl|NCBI_GENOMES|20540|gi|126463752|Rhodobacter sphaeroides ATCC 17029 chromosome 2, complete sequence[sequence_id 770557][seq_data_id 5379110][tax_node_id 349101]
ATCC_Staggered_20strain_rep1	23	kp|702538	51.25	51.25	100	31	64.7	20.5	1	Moraxellaceae	Acinetobacter baumannii	Acinetobacter baumannii ATCC 17978 plasmid pAB2	ref|NC_009084.1|gnl|NCBI_GENOMES|20578|gi|126640109|Acinetobacter baumannii ATCC 17978 plasmid pAB2, complete sequence[sequence_id 702538][seq_data_id 1702419][tax_node_id 400667]
ATCC_Staggered_20strain_rep2	23	kp|702538	46.02	46.02	100	30	64.7	19.7	1	Moraxellaceae	Acinetobacter baumannii	Acinetobacter baumannii ATCC 17978 plasmid pAB2	ref|NC_009084.1|gnl|NCBI_GENOMES|20578|gi|126640109|Acinetobacter baumannii ATCC 17978 plasmid pAB2, complete sequence[sequence_id 702538][seq_data_id 1702419][tax_node_id 400667]
ATCC_Staggered_20strain_rep1	16	kp|672139	135.53	135.53	70	42	43.5	25.7	1	Staphylococcaceae	Staphylococcus epidermidis	Staphylococcus epidermidis ATCC 12228 plasmid pSE-12228-04	ref|NC_005005.1|gnl|NCBI_GENOMES|17280|gi|32470555|Staphylococcus epidermidis ATCC 12228 plasmid pSE-12228-04, complete sequence[sequence_id 672139][seq_data_id 1387262][tax_node_id 176280]
ATCC_Staggered_20strain_rep1	24	kp|804060	70.76	45.22	70	30	53.4	23.5	1	Deinococcaceae	Deinococcus radiodurans	Deinococcus radiodurans R1 plasmid CP1	ref|NC_000959.1|gi|10957530|gnl|NCBI_GENOMES|15155|Deinococcus radiodurans R1 plasmid CP1, complete sequence[sequence_id 804060][seq_data_id 6838567][tax_node_id 243230]
ATCC_Staggered_20strain_rep2	17	kp|672139	106.25	106.25	70	36	43.5	22	1	Staphylococcaceae	Staphylococcus epidermidis	Staphylococcus epidermidis ATCC 12228 plasmid pSE-12228-04	ref|NC_005005.1|gnl|NCBI_GENOMES|17280|gi|32470555|Staphylococcus epidermidis ATCC 12228 plasmid pSE-12228-04, complete sequence[sequence_id 672139][seq_data_id 1387262][tax_node_id 176280]
ATCC_Staggered_20strain_rep2	24	kp|804060	70.74	45.2	70	30	53.4	23.5	1	Deinococcaceae	Deinococcus radiodurans	Deinococcus radiodurans R1 plasmid CP1	ref|NC_000959.1|gi|10957530|gnl|NCBI_GENOMES|15155|Deinococcus radiodurans R1 plasmid CP1, complete sequence[sequence_id 804060][seq_data_id 6838567][tax_node_id 243230]
ATCC_Staggered_20strain_rep1	18	kp|830194	91.38	91.38	69	34	53.1	26.4	1	Deinococcaceae	Deinococcus radiodurans	Deinococcus radiodurans R1 plasmid MP1	ref|NC_000958.1|gi|10957398|gnl|NCBI_GENOMES|15154|Deinococcus radiodurans R1 plasmid MP1, complete sequence[sequence_id 830194][seq_data_id 8132097][tax_node_id 243230]
ATCC_Staggered_20strain_rep2	18	kp|830194	85.58	85.58	69	33	53.1	25.6	1	Deinococcaceae	Deinococcus radiodurans	Deinococcus radiodurans R1 plasmid MP1	ref|NC_000958.1|gi|10957398|gnl|NCBI_GENOMES|15154|Deinococcus radiodurans R1 plasmid MP1, complete sequence[sequence_id 830194][seq_data_id 8132097][tax_node_id 243230]
ATCC_Staggered_20strain_rep1	21	kp|671082	77.74	77.74	59	28	36.8	17	1	Staphylococcaceae	Staphylococcus epidermidis	Staphylococcus epidermidis ATCC 12228 plasmid pSE-12228-05	ref|NC_005004.1|gnl|NCBI_GENOMES|17279|gi|32470532|Staphylococcus epidermidis ATCC 12228 plasmid pSE-12228-05, complete sequence[sequence_id 671082][seq_data_id 1386205][tax_node_id 176280]
ATCC_Staggered_20strain_rep2	19	kp|671082	74.03	74.03	59	27	36.8	16.7	1	Staphylococcaceae	Staphylococcus epidermidis	Staphylococcus epidermidis ATCC 12228 plasmid pSE-12228-05	ref|NC_005004.1|gnl|NCBI_GENOMES|17279|gi|32470532|Staphylococcus epidermidis ATCC 12228 plasmid pSE-12228-05, complete sequence[sequence_id 671082][seq_data_id 1386205][tax_node_id 176280]
ATCC_Staggered_20strain_rep1	19	kp|649028	90.42	90.42	52	29	33.7	18.8	1	Staphylococcaceae	Staphylococcus epidermidis	Staphylococcus epidermidis ATCC 12228 plasmid pSE-12228-03	ref|NC_005006.1|gnl|NCBI_GENOMES|17281|gi|32470572|Staphylococcus epidermidis ATCC 12228 plasmid pSE-12228-03, complete sequence[sequence_id 649028][seq_data_id 1144006][tax_node_id 176280]
ATCC_Staggered_20strain_rep2	16	kp|649028	109.97	109.97	52	33	33.7	21.3	1	Staphylococcaceae	Staphylococcus epidermidis	Staphylococcus epidermidis ATCC 12228 plasmid pSE-12228-03	ref|NC_005006.1|gnl|NCBI_GENOMES|17281|gi|32470572|Staphylococcus epidermidis ATCC 12228 plasmid pSE-12228-03, complete sequence[sequence_id 649028][seq_data_id 1144006][tax_node_id 176280]
ATCC_Staggered_20strain_rep1	20	kp|649025	81.21	81.21	43	25	26	15.3	1	Staphylococcaceae	Staphylococcus epidermidis	Staphylococcus epidermidis ATCC 12228 plasmid pSE-12228-06	ref|NC_005003.1|gnl|NCBI_GENOMES|17278|gi|32470520|Staphylococcus epidermidis ATCC 12228 plasmid pSE-12228-06, complete sequence[sequence_id 649025][seq_data_id 1144003][tax_node_id 176280]
ATCC_Staggered_20strain_rep2	21	kp|649025	66.61	66.61	43	22	26	13.4	1	Staphylococcaceae	Staphylococcus epidermidis	Staphylococcus epidermidis ATCC 12228 plasmid pSE-12228-06	ref|NC_005003.1|gnl|NCBI_GENOMES|17278|gi|32470520|Staphylococcus epidermidis ATCC 12228 plasmid pSE-12228-06, complete sequence[sequence_id 649025][seq_data_id 1144003][tax_node_id 176280]

## Sheet: NTC
LLNL Axiom Results
iter_sel	target_id	initial_score	conditional_score	num_expected	num_detected	sum_expected	sum_detected	family	species	target_desc	target_annotation
0	kp|917416	9634.3	9634.3	7991	3575	5049.5	2294.9	Enterobacteriaceae	Escherichia coli	Escherichia coli KLY	gnl|PRJNA229104|Chromosome1|gb|CP008801.1|gi|664682453|Escherichia coli KLY, complete genome[sequence_id 917416][seq_data_id 11778993][tax_node_id 1435461]
1	kp|746817	10.89	10.89	44	10	24.2	5.5	Siphoviridae	Enterobacteria phage lambda	Enterobacteria phage lambda	ref|NC_001416.1|gnl|NCBI_GENOMES|10119|gi|9626243|Enterobacteria phage lambda, complete genome[sequence_id 746817][seq_data_id 2979744][tax_node_id 10710]

## Sheet: Shig100_Soil_rep1
LLNL Axiom Results
iter_sel	target_id	initial_score	conditional_score	num_expected	num_detected	sum_expected	sum_detected	family	species	target_desc	target_annotation
0	kp|796548	3484.39	3484.39	7398	2214	4702.9	1445.7	Enterobacteriaceae	Shigella flexneri	Shigella flexneri 2930-71 draft (50 frags)	kp|6506546|796548|Glued fragments of sequence 796008 (Shigella flexneri 2930-71 Shigella flexneri 2930-71, whole genome shotgun sequencing project from NCBI on Nov 19 2012 5:26PM) - 50 fragments[sequence_id 796548][seq_data_id 6506546][tax_node_id 766159] Glued fragments of sequence 796008 (Shigella flexneri 2930-71 Shigella flexneri 2930-71, whole genome shotgun sequencing project from NCBI on N…
1	kp|780981	327.03	327.03	251	119	173.9	84.9	Bradyrhizobiaceae	Bradyrhizobium sp. WSM471	Bradyrhizobium sp. WSM471 chromosome	gi|374571621|ref|NZ_CM001442.1| Bradyrhizobium sp. WSM471 chromosome, whole genome shotgun sequence|Bradyrhizobium sp. WSM471 Bradyrhizobium sp. WSM471 chromosome, whole genome shotgun sequence from NCBI on Sep 11 2012 5:46PM[sequence_id 780981][seq_data_id 5707091][tax_node_id 319017]
2	kp|855609	244.73	244.73	223	98	155.9	69.7	Xanthomonadaceae	Rhodanobacter spathiphylli	Rhodanobacter spathiphylli B39 draft (203 frags)	kp|9658759|855609|Glued fragments of sequence 854119 (Rhodanobacter spathiphylli B39 Rhodanobacter spathiphylli B39, whole genome shotgun sequencing project from NCBI on Dec 05 2013 10:16PM) - 203 fragments[sequence_id 855609][seq_data_id 9658759][tax_node_id 1163407] Glued fragments of sequence 854119 (Rhodanobacter spathiphylli B39 Rhodanobacter spathiphylli B39, whole genome shotgun sequencing…
3	kp|830088	294.94	168.32	166	95	117.4	67.5	Bradyrhizobiaceae	Nitrobacter hamburgensis	Nitrobacter hamburgensis X14 chromosome	ref|NC_007964.1|gnl|NCBI_GENOMES|19383|gi|92115633|Nitrobacter hamburgensis X14 chromosome, complete genome[sequence_id 830088][seq_data_id 8131991][tax_node_id 323097]
4	kp|907903	145.26	145.26	157	64	111	46	Micrococcaceae	Arthrobacter sp. 35W	Arthrobacter sp. 35W draft (6 frags)	kp|11624608|907903|Glued fragments of sequence 905656 (Arthrobacter sp. 35W Arthrobacter sp. 35W, whole genome shotgun sequencing project from NCBI on Jul 23 2014 07:58AM) - 6 fragments[sequence_id 907903][seq_data_id 11624608][tax_node_id 1132441] Glued fragments of sequence 905656 (Arthrobacter sp. 35W Arthrobacter sp. 35W, whole genome shotgun sequencing project from NCBI on Jul 23 2014 07:58A…
5	kp|834375	114	106.44	73	39	51.4	27.4	Nitrosomonadaceae	Nitrosospira sp. APG3	Nitrosospira sp. APG3 draft (84 frags)	kp|8343335|834375|Glued fragments of sequence 834139 (Nitrosospira sp. APG3 Nitrosospira sp. APG3, whole genome shotgun sequencing project from NCBI on Jul 15 2013 3:35PM) - 84 fragments[sequence_id 834375][seq_data_id 8343335][tax_node_id 1288494] Glued fragments of sequence 834139 (Nitrosospira sp. APG3 Nitrosospira sp. APG3, whole genome shotgun sequencing project from NCBI on Jul 15 2013 3:35…
6	kp|811260	120.44	104.31	325	94	218.9	66.3	Enterobacteriaceae	Escherichia coli	Escherichia coli K-12 plasmid F DNA	ref|NC_002483.1|gnl|NCBI_GENOMES|15455|gi|9507713|Escherichia coli K-12 plasmid F DNA, complete sequence[sequence_id 811260][seq_data_id 7212445][tax_node_id 83333]
7	kp|898710	93.07	85.36	318	86	210	57.9	Mycobacteriaceae	Mycobacterium asiaticum	Mycobacterium asiaticum DSM 44297 draft (103 frags)	kp|10856963|898710|Glued fragments of sequence 898069 (Mycobacterium asiaticum DSM 44297 Mycobacterium asiaticum DSM 44297, whole genome shotgun sequencing project from NCBI on Jun 19 2014 1:55PM) - 103 fragments[sequence_id 898710][seq_data_id 10856963][tax_node_id 1265310] Glued fragments of sequence 898069 (Mycobacterium asiaticum DSM 44297 Mycobacterium asiaticum DSM 44297, whole genome shotg…
8	kp|817848	82.31	82.31	111	40	76.4	29	Bacteria_unknownfamily	uncultured bacterium	Uncultured bacterium plasmid pB3 complete genome	ref|NC_006388.1|gnl|NCBI_GENOMES|18011|gi|55418005|Uncultured bacterium plasmid pB3 complete genome[sequence_id 817848][seq_data_id 7343582][tax_node_id 77133]
9	kp|803313	231.12	77.98	173	84	117.8	57.2	Bradyrhizobiaceae	Rhodopseudomonas palustris	Rhodopseudomonas palustris DX-1 chromosome	ref|NC_014834.1|gnl|NCBI_GENOMES|26805|gi|316931396|Rhodopseudomonas palustris DX-1 chromosome, complete genome[sequence_id 803313][seq_data_id 6837820][tax_node_id 652103]
10	kp|868778	78.86	75.04	118	44	85.1	31.4	Acidobacteriaceae	Acidobacteriaceae bacterium TAA166	Acidobacteriaceae bacterium TAA166 strain TAA 166 draft (3 frags)	kp|10058352|868778|Glued fragments of sequence 868625 (Acidobacteriaceae bacterium TAA166 Acidobacteriaceae bacterium TAA166 strain TAA 166, whole genome shotgun sequencing project from NCBI on Apr 02 2014 1:10PM) - 3 fragments[sequence_id 868778][seq_data_id 10058352][tax_node_id 278963] Glued fragments of sequence 868625 (Acidobacteriaceae bacterium TAA166 Acidobacteriaceae bacterium TAA166 str…
11	kp|907942	67.6	63.79	100	34	63.6	22.2	Flavobacteriaceae	Aequorivita capsosiphonis	Aequorivita capsosiphonis DSM 23843 draft (30 frags)	kp|11624647|907942|Glued fragments of sequence 905695 (Aequorivita capsosiphonis DSM 23843 Aequorivita capsosiphonis DSM 23843, whole genome shotgun sequencing project from NCBI on Jul 23 2014 08:21AM) - 30 fragments[sequence_id 907942][seq_data_id 11624647][tax_node_id 1120951] Glued fragments of sequence 905695 (Aequorivita capsosiphonis DSM 23843 Aequorivita capsosiphonis DSM 23843, whole geno…
12	kp|807017	62.45	58.59	120	42	90.8	32.1	Enterobacteriaceae	Salmonella enterica	Salmonella enterica subsp. enterica serovar Dublin plasmid pMAK3	ref|NC_009982.1|gnl|NCBI_GENOMES|21568|gi|160431661|Salmonella enterica subsp. enterica serovar Dublin plasmid pMAK3, complete sequence[sequence_id 807017][seq_data_id 7038266][tax_node_id 98360]
13	kp|907749	60.9	49.52	193	56	134.6	40.2	Phyllobacteriaceae	Mesorhizobium sp. URHA0056	Mesorhizobium sp. URHA0056 draft (38 frags)	kp|11624454|907749|Glued fragments of sequence 905498 (Mesorhizobium sp. URHA0056 Mesorhizobium sp. URHA0056, whole genome shotgun sequencing project from NCBI on Jul 23 2014 06:21AM) - 38 fragments[sequence_id 907749][seq_data_id 11624454][tax_node_id 1298858] Glued fragments of sequence 905498 (Mesorhizobium sp. URHA0056 Mesorhizobium sp. URHA0056, whole genome shotgun sequencing project from N…
14	kp|906436	51.69	47.88	100	34	70.2	23.6	Sphingomonadaceae	Sphingomonas astaxanthinifaciens	Sphingomonas astaxanthinifaciens DSM 22298 draft (3 frags)	kp|11623141|906436|Glued fragments of sequence 904171 (Sphingomonas astaxanthinifaciens DSM 22298 Sphingomonas astaxanthinifaciens DSM 22298, whole genome shotgun sequencing project from NCBI on Jul 22 2014 5:19PM) - 3 fragments[sequence_id 906436][seq_data_id 11623141][tax_node_id 1123267] Glued fragments of sequence 904171 (Sphingomonas astaxanthinifaciens DSM 22298 Sphingomonas astaxanthinifac…
15	kp|832885	57.81	42.73	120	40	84.1	27.4	Microbacteriaceae	Microbacterium sp. AO20a11	Microbacterium sp. AO20a11 draft (2500 frags)	kp|8282919|832885|Glued fragments of sequence 832599 (Microbacterium sp. AO20a11 Microbacterium sp. AO20a11, whole genome shotgun sequencing project from NCBI on Jun 28 2013 5:23PM) - 2500 fragments[sequence_id 832885][seq_data_id 8282919][tax_node_id 1201038] Glued fragments of sequence 832599 (Microbacterium sp. AO20a11 Microbacterium sp. AO20a11, whole genome shotgun sequencing project from NC…
16	kp|803746	35.47	35.47	118	37	87.7	27	Mycobacteriaceae	Mycobacterium chubuense	Mycobacterium chubuense NBB4 plasmid pMYCCH.01	ref|NC_018022.1|gnl|NCBI_GENOMES|29993|gi|392405727|Mycobacterium chubuense NBB4 plasmid pMYCCH.01, complete sequence[sequence_id 803746][seq_data_id 6838253][tax_node_id 710421]
17	kp|907763	31.12	31.12	194	47	125.6	31	Flavobacteriaceae	Flavobacterium sp. URHB0058	Flavobacterium sp. URHB0058 draft (35 frags)	kp|11624468|907763|Glued fragments of sequence 905512 (Flavobacterium sp. URHB0058 Flavobacterium sp. URHB0058, whole genome shotgun sequencing project from NCBI on Jul 23 2014 06:30AM) - 35 fragments[sequence_id 907763][seq_data_id 11624468][tax_node_id 1298868] Glued fragments of sequence 905512 (Flavobacterium sp. URHB0058 Flavobacterium sp. URHB0058, whole genome shotgun sequencing project fr…
18	kp|870809	159.88	27.04	157	67	106.6	45.1	Bradyrhizobiaceae	Afipia birgiae	Afipia birgiae 34632 draft (65 frags)	kp|10208459|870809|Glued fragments of sequence 869552 (Afipia birgiae 34632 Afipia birgiae 34632, whole genome shotgun sequencing project from NCBI on Apr 03 2014 7:23PM) - 65 fragments[sequence_id 870809][seq_data_id 10208459][tax_node_id 1197906] Glued fragments of sequence 869552 (Afipia birgiae 34632 Afipia birgiae 34632, whole genome shotgun sequencing project from NCBI on Apr 03 2014 7:23PM…
19	kp|768485	49.43	26.96	109	35	74.3	23.2	Oxalobacteraceae	Janthinobacterium sp. Marseille	Janthinobacterium sp. Marseille chromosome	ref|NC_009659.1|gnl|NCBI_GENOMES|21216|gi|152979768|Janthinobacterium sp. Marseille chromosome, complete genome[sequence_id 768485][seq_data_id 5369940][tax_node_id 375286]
20	kp|766534	84.01	23.01	65	32	49.6	24.4	Bradyrhizobiaceae	Nitrobacter hamburgensis	Nitrobacter hamburgensis X14 plasmid 3	ref|NC_007961.1|gnl|NCBI_GENOMES|19380|gi|92109663|Nitrobacter hamburgensis X14 plasmid 3, complete sequence[sequence_id 766534][seq_data_id 5367989][tax_node_id 323097]
21	kp|821735	38.57	19.86	84	29	59.4	19	Alcaligenaceae	Pusillimonas noertemannii	Pusillimonas noertemannii BS8 draft (121 frags)	kp|7626013|821735|Glued fragments of sequence 820468 (Pusillimonas noertemannii BS8 Pusillimonas noertemannii BS8, whole genome shotgun sequencing project from NCBI on Apr 29 2013 7:35PM) - 121 fragments[sequence_id 821735][seq_data_id 7626013][tax_node_id 1231391] Glued fragments of sequence 820468 (Pusillimonas noertemannii BS8 Pusillimonas noertemannii BS8, whole genome shotgun sequencing proj…
22	kp|814599	83.53	19.85	84	36	61.3	26.7	Micrococcaceae	Arthrobacter gangotriensis	Arthrobacter gangotriensis Lz1y draft (20 frags)	kp|7255071|814599|Glued fragments of sequence 814507 (Arthrobacter gangotriensis Lz1y Arthrobacter gangotriensis Lz1y, whole genome shotgun sequencing project from NCBI on Apr 03 2013 10:46AM) - 20 fragments[sequence_id 814599][seq_data_id 7255071][tax_node_id 1276920] Glued fragments of sequence 814507 (Arthrobacter gangotriensis Lz1y Arthrobacter gangotriensis Lz1y, whole genome shotgun sequenc…
23	kp|907660	16.36	12.55	218	53	147.8	35.3	Rhodobacteraceae	Leisingera nanhaiensis	Leisingera nanhaiensis DSM 24252 draft (30 frags)	kp|11624365|907660|Glued fragments of sequence 905408 (Leisingera nanhaiensis DSM 24252 Leisingera nanhaiensis DSM 24252, whole genome shotgun sequencing project from NCBI on Jul 23 2014 05:28AM) - 30 fragments[sequence_id 907660][seq_data_id 11624365][tax_node_id 571166] Glued fragments of sequence 905408 (Leisingera nanhaiensis DSM 24252 Leisingera nanhaiensis DSM 24252, whole genome shotgun se…
24	kp|789550	23.47	11.34	17	8	10.1	4.7	Enterobacteriaceae	Yersinia pestis	Yersinia pestis biovar Medievalis str. Harbin 35 plasmid pPCP	ref|NC_017264.1|gnl|NCBI_GENOMES|29235|gi|384412693|Yersinia pestis biovar Medievalis str. Harbin 35 plasmid pPCP, complete sequence[sequence_id 789550][seq_data_id 6307733][tax_node_id 547048]
25	kp|741837	9.77	9.77	77	23	59.9	17.5	Sphingomonadaceae	Sphingomonas wittichii	Sphingomonas wittichii RW1 plasmid pSWIT02	ref|NC_009508.1|gnl|NCBI_GENOMES|21064|gi|148550845|Sphingomonas wittichii RW1 plasmid pSWIT02, complete sequence[sequence_id 741837][seq_data_id 2954197][tax_node_id 392499]
26	kp|807168	31.49	4.1	25	11	14	6.2	Enterobacteriaceae	Escherichia coli	Escherichia coli plasmid ColE1	ref|NC_001371.1|gnl|NCBI_GENOMES|10073|gi|9507253|Escherichia coli plasmid ColE1, complete sequence[sequence_id 807168][seq_data_id 7038417][tax_node_id 562]
27	kp|829739	52.49	4.08	278	73	192.3	51.5	Enterobacteriaceae	Salmonella enterica	Salmonella typhi plasmid R27	ref|NC_002305.1|gnl|NCBI_GENOMES|15396|gi|10957190|Salmonella typhi plasmid R27, complete sequence[sequence_id 829739][seq_data_id 8131642][tax_node_id 90370]
28	kp|816373	73.73	3.65	109	40	75.1	26.7	Micrococcaceae	Arthrobacter crystallopoietes	Arthrobacter crystallopoietes BAB-32 draft (347 frags)	kp|7342107|816373|Glued fragments of sequence 815990 (Arthrobacter crystallopoietes BAB-32 Arthrobacter crystallopoietes BAB-32, whole genome shotgun sequencing project from NCBI on Apr 22 2013 3:18PM) - 347 fragments[sequence_id 816373][seq_data_id 7342107][tax_node_id 1246476] Glued fragments of sequence 815990 (Arthrobacter crystallopoietes BAB-32 Arthrobacter crystallopoietes BAB-32, whole ge…
29	kp|899912	128.88	2.11	186	67	128.5	47.3	Xanthomonadaceae	Dyella jiangningensis	Dyella jiangningensis strain SBZ 3-12	gnl|PRJNA240144|Dyella_jiangningensis_>|gb|CP007444.1|gi|612502010|Dyella jiangningensis strain SBZ 3-12, complete genome[sequence_id 899912][seq_data_id 10867629][tax_node_id 1379159]
30	kp|907271	305.53	0.67	195	103	132.9	71.2	Bradyrhizobiaceae	Bradyrhizobium elkanii	Bradyrhizobium elkanii WSM1741 draft (70 frags)	kp|11623976|907271|Glued fragments of sequence 905015 (Bradyrhizobium elkanii WSM1741 Bradyrhizobium elkanii WSM1741, whole genome shotgun sequencing project from NCBI on Jul 23 2014 01:13AM) - 70 fragments[sequence_id 907271][seq_data_id 11623976][tax_node_id 1038859] Glued fragments of sequence 905015 (Bradyrhizobium elkanii WSM1741 Bradyrhizobium elkanii WSM1741, whole genome shotgun sequencin…

## Sheet: Shig100_Soil_rep2
LLNL Axiom Results
iter_sel	target_id	initial_score	conditional_score	num_expected	num_detected	sum_expected	sum_detected	family	species	target_desc	target_annotation
0	kp|796548	3207.49	3207.49	7398	2155	4702.9	1411.5	Enterobacteriaceae	Shigella flexneri	Shigella flexneri 2930-71 draft (50 frags)	kp|6506546|796548|Glued fragments of sequence 796008 (Shigella flexneri 2930-71 Shigella flexneri 2930-71, whole genome shotgun sequencing project from NCBI on Nov 19 2012 5:26PM) - 50 fragments[sequence_id 796548][seq_data_id 6506546][tax_node_id 766159] Glued fragments of sequence 796008 (Shigella flexneri 2930-71 Shigella flexneri 2930-71, whole genome shotgun sequencing project from NCBI on N…
1	kp|780981	310.63	310.63	251	116	173.9	82.7	Bradyrhizobiaceae	Bradyrhizobium sp. WSM471	Bradyrhizobium sp. WSM471 chromosome	gi|374571621|ref|NZ_CM001442.1| Bradyrhizobium sp. WSM471 chromosome, whole genome shotgun sequence|Bradyrhizobium sp. WSM471 Bradyrhizobium sp. WSM471 chromosome, whole genome shotgun sequence from NCBI on Sep 11 2012 5:46PM[sequence_id 780981][seq_data_id 5707091][tax_node_id 319017]
2	kp|855609	258.89	258.89	223	101	155.9	71.6	Xanthomonadaceae	Rhodanobacter spathiphylli	Rhodanobacter spathiphylli B39 draft (203 frags)	kp|9658759|855609|Glued fragments of sequence 854119 (Rhodanobacter spathiphylli B39 Rhodanobacter spathiphylli B39, whole genome shotgun sequencing project from NCBI on Dec 05 2013 10:16PM) - 203 fragments[sequence_id 855609][seq_data_id 9658759][tax_node_id 1163407] Glued fragments of sequence 854119 (Rhodanobacter spathiphylli B39 Rhodanobacter spathiphylli B39, whole genome shotgun sequencing…
3	kp|907903	176.75	176.75	157	70	111	50.1	Micrococcaceae	Arthrobacter sp. 35W	Arthrobacter sp. 35W draft (6 frags)	kp|11624608|907903|Glued fragments of sequence 905656 (Arthrobacter sp. 35W Arthrobacter sp. 35W, whole genome shotgun sequencing project from NCBI on Jul 23 2014 07:58AM) - 6 fragments[sequence_id 907903][seq_data_id 11624608][tax_node_id 1132441] Glued fragments of sequence 905656 (Arthrobacter sp. 35W Arthrobacter sp. 35W, whole genome shotgun sequencing project from NCBI on Jul 23 2014 07:58A…
4	kp|830088	279.84	160.95	166	92	117.4	65.6	Bradyrhizobiaceae	Nitrobacter hamburgensis	Nitrobacter hamburgensis X14 chromosome	ref|NC_007964.1|gnl|NCBI_GENOMES|19383|gi|92115633|Nitrobacter hamburgensis X14 chromosome, complete genome[sequence_id 830088][seq_data_id 8131991][tax_node_id 323097]
5	kp|834375	102.38	94.82	73	37	51.4	25.9	Nitrosomonadaceae	Nitrosospira sp. APG3	Nitrosospira sp. APG3 draft (84 frags)	kp|8343335|834375|Glued fragments of sequence 834139 (Nitrosospira sp. APG3 Nitrosospira sp. APG3, whole genome shotgun sequencing project from NCBI on Jul 15 2013 3:35PM) - 84 fragments[sequence_id 834375][seq_data_id 8343335][tax_node_id 1288494] Glued fragments of sequence 834139 (Nitrosospira sp. APG3 Nitrosospira sp. APG3, whole genome shotgun sequencing project from NCBI on Jul 15 2013 3:35…
6	kp|817848	91.97	91.97	111	42	76.4	30.2	Bacteria_unknownfamily	uncultured bacterium	Uncultured bacterium plasmid pB3 complete genome	ref|NC_006388.1|gnl|NCBI_GENOMES|18011|gi|55418005|Uncultured bacterium plasmid pB3 complete genome[sequence_id 817848][seq_data_id 7343582][tax_node_id 77133]
7	kp|868778	77.07	73.25	118	43	85.1	31.3	Acidobacteriaceae	Acidobacteriaceae bacterium TAA166	Acidobacteriaceae bacterium TAA166 strain TAA 166 draft (3 frags)	kp|10058352|868778|Glued fragments of sequence 868625 (Acidobacteriaceae bacterium TAA166 Acidobacteriaceae bacterium TAA166 strain TAA 166, whole genome shotgun sequencing project from NCBI on Apr 02 2014 1:10PM) - 3 fragments[sequence_id 868778][seq_data_id 10058352][tax_node_id 278963] Glued fragments of sequence 868625 (Acidobacteriaceae bacterium TAA166 Acidobacteriaceae bacterium TAA166 str…
8	kp|811260	85.3	69.17	325	87	218.9	61.6	Enterobacteriaceae	Escherichia coli	Escherichia coli K-12 plasmid F DNA	ref|NC_002483.1|gnl|NCBI_GENOMES|15455|gi|9507713|Escherichia coli K-12 plasmid F DNA, complete sequence[sequence_id 811260][seq_data_id 7212445][tax_node_id 83333]
9	kp|825864	73.83	62.52	257	75	183.2	54.8	Mycobacteriaceae	Mycobacterium avium	Mycobacterium avium subsp. avium Env 77 draft (772 frags)	kp|8046784|825864|Glued fragments of sequence 824499 (Mycobacterium avium subsp. avium Env 77 Mycobacterium avium subsp. avium Env 77, whole genome shotgun sequencing project from NCBI on May 06 2013 7:20PM) - 772 fragments[sequence_id 825864][seq_data_id 8046784][tax_node_id 1078013] Glued fragments of sequence 824499 (Mycobacterium avium subsp. avium Env 77 Mycobacterium avium subsp. avium Env …
10	kp|803313	214.5	61.36	173	81	117.8	54.9	Bradyrhizobiaceae	Rhodopseudomonas palustris	Rhodopseudomonas palustris DX-1 chromosome	ref|NC_014834.1|gnl|NCBI_GENOMES|26805|gi|316931396|Rhodopseudomonas palustris DX-1 chromosome, complete genome[sequence_id 803313][seq_data_id 6837820][tax_node_id 652103]
11	kp|907942	52.27	48.46	100	31	63.6	20.2	Flavobacteriaceae	Aequorivita capsosiphonis	Aequorivita capsosiphonis DSM 23843 draft (30 frags)	kp|11624647|907942|Glued fragments of sequence 905695 (Aequorivita capsosiphonis DSM 23843 Aequorivita capsosiphonis DSM 23843, whole genome shotgun sequencing project from NCBI on Jul 23 2014 08:21AM) - 30 fragments[sequence_id 907942][seq_data_id 11624647][tax_node_id 1120951] Glued fragments of sequence 905695 (Aequorivita capsosiphonis DSM 23843 Aequorivita capsosiphonis DSM 23843, whole geno…
12	kp|807017	44.91	41.05	120	39	90.8	29.7	Enterobacteriaceae	Salmonella enterica	Salmonella enterica subsp. enterica serovar Dublin plasmid pMAK3	ref|NC_009982.1|gnl|NCBI_GENOMES|21568|gi|160431661|Salmonella enterica subsp. enterica serovar Dublin plasmid pMAK3, complete sequence[sequence_id 807017][seq_data_id 7038266][tax_node_id 98360]
13	kp|906436	40.11	36.29	100	32	70.2	22	Sphingomonadaceae	Sphingomonas astaxanthinifaciens	Sphingomonas astaxanthinifaciens DSM 22298 draft (3 frags)	kp|11623141|906436|Glued fragments of sequence 904171 (Sphingomonas astaxanthinifaciens DSM 22298 Sphingomonas astaxanthinifaciens DSM 22298, whole genome shotgun sequencing project from NCBI on Jul 22 2014 5:19PM) - 3 fragments[sequence_id 906436][seq_data_id 11623141][tax_node_id 1123267] Glued fragments of sequence 904171 (Sphingomonas astaxanthinifaciens DSM 22298 Sphingomonas astaxanthinifac…
14	kp|766534	90.8	29.81	65	33	49.6	25.5	Bradyrhizobiaceae	Nitrobacter hamburgensis	Nitrobacter hamburgensis X14 plasmid 3	ref|NC_007961.1|gnl|NCBI_GENOMES|19380|gi|92109663|Nitrobacter hamburgensis X14 plasmid 3, complete sequence[sequence_id 766534][seq_data_id 5367989][tax_node_id 323097]
15	kp|907749	39.05	27.67	193	52	134.6	37.3	Phyllobacteriaceae	Mesorhizobium sp. URHA0056	Mesorhizobium sp. URHA0056 draft (38 frags)	kp|11624454|907749|Glued fragments of sequence 905498 (Mesorhizobium sp. URHA0056 Mesorhizobium sp. URHA0056, whole genome shotgun sequencing project from NCBI on Jul 23 2014 06:21AM) - 38 fragments[sequence_id 907749][seq_data_id 11624454][tax_node_id 1298858] Glued fragments of sequence 905498 (Mesorhizobium sp. URHA0056 Mesorhizobium sp. URHA0056, whole genome shotgun sequencing project from N…
16	kp|829739	88.17	27.57	278	80	192.3	56.2	Enterobacteriaceae	Salmonella enterica	Salmonella typhi plasmid R27	ref|NC_002305.1|gnl|NCBI_GENOMES|15396|gi|10957190|Salmonella typhi plasmid R27, complete sequence[sequence_id 829739][seq_data_id 8131642][tax_node_id 90370]
17	kp|821735	35.54	24.44	84	28	59.4	18.7	Alcaligenaceae	Pusillimonas noertemannii	Pusillimonas noertemannii BS8 draft (121 frags)	kp|7626013|821735|Glued fragments of sequence 820468 (Pusillimonas noertemannii BS8 Pusillimonas noertemannii BS8, whole genome shotgun sequencing project from NCBI on Apr 29 2013 7:35PM) - 121 fragments[sequence_id 821735][seq_data_id 7626013][tax_node_id 1231391] Glued fragments of sequence 820468 (Pusillimonas noertemannii BS8 Pusillimonas noertemannii BS8, whole genome shotgun sequencing proj…
18	kp|832885	36.13	21.05	120	36	84.1	24.5	Microbacteriaceae	Microbacterium sp. AO20a11	Microbacterium sp. AO20a11 draft (2500 frags)	kp|8282919|832885|Glued fragments of sequence 832599 (Microbacterium sp. AO20a11 Microbacterium sp. AO20a11, whole genome shotgun sequencing project from NCBI on Jun 28 2013 5:23PM) - 2500 fragments[sequence_id 832885][seq_data_id 8282919][tax_node_id 1201038] Glued fragments of sequence 832599 (Microbacterium sp. AO20a11 Microbacterium sp. AO20a11, whole genome shotgun sequencing project from NC…
19	kp|830139	186.82	20.98	148	70	100.5	47.7	Bradyrhizobiaceae	Rhodopseudomonas palustris	Rhodopseudomonas palustris BisB18 chromosome	ref|NC_007925.1|gnl|NCBI_GENOMES|19344|gi|90421528|Rhodopseudomonas palustris BisB18 chromosome, complete genome[sequence_id 830139][seq_data_id 8132042][tax_node_id 316056]
20	kp|814599	92.78	17.72	84	38	61.3	27.8	Micrococcaceae	Arthrobacter gangotriensis	Arthrobacter gangotriensis Lz1y draft (20 frags)	kp|7255071|814599|Glued fragments of sequence 814507 (Arthrobacter gangotriensis Lz1y Arthrobacter gangotriensis Lz1y, whole genome shotgun sequencing project from NCBI on Apr 03 2013 10:46AM) - 20 fragments[sequence_id 814599][seq_data_id 7255071][tax_node_id 1276920] Glued fragments of sequence 814507 (Arthrobacter gangotriensis Lz1y Arthrobacter gangotriensis Lz1y, whole genome shotgun sequenc…
21	kp|898710	49.92	14.59	318	78	210	52.2	Mycobacteriaceae	Mycobacterium asiaticum	Mycobacterium asiaticum DSM 44297 draft (103 frags)	kp|10856963|898710|Glued fragments of sequence 898069 (Mycobacterium asiaticum DSM 44297 Mycobacterium asiaticum DSM 44297, whole genome shotgun sequencing project from NCBI on Jun 19 2014 1:55PM) - 103 fragments[sequence_id 898710][seq_data_id 10856963][tax_node_id 1265310] Glued fragments of sequence 898069 (Mycobacterium asiaticum DSM 44297 Mycobacterium asiaticum DSM 44297, whole genome shotg…
22	kp|789550	23.47	11.34	17	8	10.1	4.7	Enterobacteriaceae	Yersinia pestis	Yersinia pestis biovar Medievalis str. Harbin 35 plasmid pPCP	ref|NC_017264.1|gnl|NCBI_GENOMES|29235|gi|384412693|Yersinia pestis biovar Medievalis str. Harbin 35 plasmid pPCP, complete sequence[sequence_id 789550][seq_data_id 6307733][tax_node_id 547048]
23	kp|834318	10.51	6.69	116	29	80.4	20.1	Rhodobacteraceae	Pseudorhodobacter ferrugineus	Pseudorhodobacter ferrugineus DSM 5888 draft (42 frags)	kp|8343278|834318|Glued fragments of sequence 834082 (Pseudorhodobacter ferrugineus DSM 5888 Pseudorhodobacter ferrugineus DSM 5888, whole genome shotgun sequencing project from NCBI on Jul 15 2013 3:15PM) - 42 fragments[sequence_id 834318][seq_data_id 8343278][tax_node_id 1123027] Glued fragments of sequence 834082 (Pseudorhodobacter ferrugineus DSM 5888 Pseudorhodobacter ferrugineus DSM 5888, w…
24	kp|896862	13.26	5.63	139	31	88.6	20.2	Flavobacteriaceae	Flavobacterium sp. EM1321	Flavobacterium sp. EM1321 draft (56 frags)	kp|10751311|896862|Glued fragments of sequence 895719 (Flavobacterium sp. EM1321 Flavobacterium sp. EM1321, whole genome shotgun sequencing project from NCBI on Jun 10 2014 09:16AM) - 56 fragments[sequence_id 896862][seq_data_id 10751311][tax_node_id 1492738] Glued fragments of sequence 895719 (Flavobacterium sp. EM1321 Flavobacterium sp. EM1321, whole genome shotgun sequencing project from NCBI …
25	kp|803143	19.71	4.32	85	25	62.4	18.1	Hyphomicrobiaceae	Hyphomicrobium denitrificans	Hyphomicrobium denitrificans ATCC 51888 chromosome	ref|NC_014313.1|gnl|NCBI_GENOMES|26284|gi|300021538|Hyphomicrobium denitrificans ATCC 51888 chromosome, complete genome[sequence_id 803143][seq_data_id 6837650][tax_node_id 582899]
26	kp|807168	31.49	4.1	25	11	14	6.2	Enterobacteriaceae	Escherichia coli	Escherichia coli plasmid ColE1	ref|NC_001371.1|gnl|NCBI_GENOMES|10073|gi|9507253|Escherichia coli plasmid ColE1, complete sequence[sequence_id 807168][seq_data_id 7038417][tax_node_id 562]
27	kp|766768	0.27	0.27	79	21	60.8	16.2	Sphingomonadaceae	Sphingomonas wittichii	Sphingomonas wittichii RW1 plasmid pSWIT01	ref|NC_009507.1|gnl|NCBI_GENOMES|21063|gi|148550551|Sphingomonas wittichii RW1 plasmid pSWIT01, complete sequence[sequence_id 766768][seq_data_id 5368223][tax_node_id 392499]

## Sheet: Shig1K_Soil_rep1
LLNL Axiom Results
iter_sel	target_id	initial_score	conditional_score	num_expected	num_detected	sum_expected	sum_detected	family	species	target_desc	target_annotation
0	kp|897641	11006.2	11006.2	8009	3870	5122.7	2509.2	Enterobacteriaceae	Shigella flexneri	Shigella flexneri II:(3)4 7(8) draft (196 frags)	kp|10752090|897641|Glued fragments of sequence 896505 (Shigella flexneri II:(3)4,7(8) Shigella flexneri II:(3)4,7(8), whole genome shotgun sequencing project from NCBI on Jun 10 2014 4:08PM) - 196 fragments[sequence_id 897641][seq_data_id 10752090][tax_node_id 1290392] Glued fragments of sequence 896505 (Shigella flexneri II:(3)4,7(8) Shigella flexneri II:(3)4,7(8), whole genome shotgun sequencin…
1	kp|780981	340.07	340.07	251	122	173.9	86.5	Bradyrhizobiaceae	Bradyrhizobium sp. WSM471	Bradyrhizobium sp. WSM471 chromosome	gi|374571621|ref|NZ_CM001442.1| Bradyrhizobium sp. WSM471 chromosome, whole genome shotgun sequence|Bradyrhizobium sp. WSM471 Bradyrhizobium sp. WSM471 chromosome, whole genome shotgun sequence from NCBI on Sep 11 2012 5:46PM[sequence_id 780981][seq_data_id 5707091][tax_node_id 319017]
2	kp|855609	248.9	248.9	223	99	155.9	70.2	Xanthomonadaceae	Rhodanobacter spathiphylli	Rhodanobacter spathiphylli B39 draft (203 frags)	kp|9658759|855609|Glued fragments of sequence 854119 (Rhodanobacter spathiphylli B39 Rhodanobacter spathiphylli B39, whole genome shotgun sequencing project from NCBI on Dec 05 2013 10:16PM) - 203 fragments[sequence_id 855609][seq_data_id 9658759][tax_node_id 1163407] Glued fragments of sequence 854119 (Rhodanobacter spathiphylli B39 Rhodanobacter spathiphylli B39, whole genome shotgun sequencing…
3	kp|829739	303.12	238.17	278	121	192.3	84.7	Enterobacteriaceae	Salmonella enterica	Salmonella typhi plasmid R27	ref|NC_002305.1|gnl|NCBI_GENOMES|15396|gi|10957190|Salmonella typhi plasmid R27, complete sequence[sequence_id 829739][seq_data_id 8131642][tax_node_id 90370]
4	kp|830088	299.65	168.88	166	96	117.4	68.2	Bradyrhizobiaceae	Nitrobacter hamburgensis	Nitrobacter hamburgensis X14 chromosome	ref|NC_007964.1|gnl|NCBI_GENOMES|19383|gi|92115633|Nitrobacter hamburgensis X14 chromosome, complete genome[sequence_id 830088][seq_data_id 8131991][tax_node_id 323097]
5	kp|907903	156.55	156.55	157	66	111	47.6	Micrococcaceae	Arthrobacter sp. 35W	Arthrobacter sp. 35W draft (6 frags)	kp|11624608|907903|Glued fragments of sequence 905656 (Arthrobacter sp. 35W Arthrobacter sp. 35W, whole genome shotgun sequencing project from NCBI on Jul 23 2014 07:58AM) - 6 fragments[sequence_id 907903][seq_data_id 11624608][tax_node_id 1132441] Glued fragments of sequence 905656 (Arthrobacter sp. 35W Arthrobacter sp. 35W, whole genome shotgun sequencing project from NCBI on Jul 23 2014 07:58A…
6	kp|834375	107.97	100.42	73	38	51.4	26.6	Nitrosomonadaceae	Nitrosospira sp. APG3	Nitrosospira sp. APG3 draft (84 frags)	kp|8343335|834375|Glued fragments of sequence 834139 (Nitrosospira sp. APG3 Nitrosospira sp. APG3, whole genome shotgun sequencing project from NCBI on Jul 15 2013 3:35PM) - 84 fragments[sequence_id 834375][seq_data_id 8343335][tax_node_id 1288494] Glued fragments of sequence 834139 (Nitrosospira sp. APG3 Nitrosospira sp. APG3, whole genome shotgun sequencing project from NCBI on Jul 15 2013 3:35…
7	kp|817848	86.13	86.13	111	41	76.4	29.4	Bacteria_unknownfamily	uncultured bacterium	Uncultured bacterium plasmid pB3 complete genome	ref|NC_006388.1|gnl|NCBI_GENOMES|18011|gi|55418005|Uncultured bacterium plasmid pB3 complete genome[sequence_id 817848][seq_data_id 7343582][tax_node_id 77133]
8	kp|897626	195.75	82.66	177	79	125.1	55.8	Bradyrhizobiaceae	Afipia sp. OHSU_II-C2	Afipia sp. OHSU_II-C2 draft (69 frags)	kp|10752075|897626|Glued fragments of sequence 896490 (Afipia sp. OHSU_II-C2 Afipia sp. OHSU_II-C2, whole genome shotgun sequencing project from NCBI on Jun 10 2014 4:01PM) - 69 fragments[sequence_id 897626][seq_data_id 10752075][tax_node_id 1297861] Glued fragments of sequence 896490 (Afipia sp. OHSU_II-C2 Afipia sp. OHSU_II-C2, whole genome shotgun sequencing project from NCBI on Jun 10 2014 4:…
9	kp|807017	80.01	76.15	120	45	90.8	34.4	Enterobacteriaceae	Salmonella enterica	Salmonella enterica subsp. enterica serovar Dublin plasmid pMAK3	ref|NC_009982.1|gnl|NCBI_GENOMES|21568|gi|160431661|Salmonella enterica subsp. enterica serovar Dublin plasmid pMAK3, complete sequence[sequence_id 807017][seq_data_id 7038266][tax_node_id 98360]
10	kp|907749	83.4	72.02	193	60	134.6	43.2	Phyllobacteriaceae	Mesorhizobium sp. URHA0056	Mesorhizobium sp. URHA0056 draft (38 frags)	kp|11624454|907749|Glued fragments of sequence 905498 (Mesorhizobium sp. URHA0056 Mesorhizobium sp. URHA0056, whole genome shotgun sequencing project from NCBI on Jul 23 2014 06:21AM) - 38 fragments[sequence_id 907749][seq_data_id 11624454][tax_node_id 1298858] Glued fragments of sequence 905498 (Mesorhizobium sp. URHA0056 Mesorhizobium sp. URHA0056, whole genome shotgun sequencing project from N…
11	kp|868778	66.09	62.27	118	41	85.1	29.9	Acidobacteriaceae	Acidobacteriaceae bacterium TAA166	Acidobacteriaceae bacterium TAA166 strain TAA 166 draft (3 frags)	kp|10058352|868778|Glued fragments of sequence 868625 (Acidobacteriaceae bacterium TAA166 Acidobacteriaceae bacterium TAA166 strain TAA 166, whole genome shotgun sequencing project from NCBI on Apr 02 2014 1:10PM) - 3 fragments[sequence_id 868778][seq_data_id 10058352][tax_node_id 278963] Glued fragments of sequence 868625 (Acidobacteriaceae bacterium TAA166 Acidobacteriaceae bacterium TAA166 str…
12	kp|907942	47.69	43.88	100	30	63.6	19.5	Flavobacteriaceae	Aequorivita capsosiphonis	Aequorivita capsosiphonis DSM 23843 draft (30 frags)	kp|11624647|907942|Glued fragments of sequence 905695 (Aequorivita capsosiphonis DSM 23843 Aequorivita capsosiphonis DSM 23843, whole genome shotgun sequencing project from NCBI on Jul 23 2014 08:21AM) - 30 fragments[sequence_id 907942][seq_data_id 11624647][tax_node_id 1120951] Glued fragments of sequence 905695 (Aequorivita capsosiphonis DSM 23843 Aequorivita capsosiphonis DSM 23843, whole geno…
13	kp|906436	36.2	32.38	100	31	70.2	21.6	Sphingomonadaceae	Sphingomonas astaxanthinifaciens	Sphingomonas astaxanthinifaciens DSM 22298 draft (3 frags)	kp|11623141|906436|Glued fragments of sequence 904171 (Sphingomonas astaxanthinifaciens DSM 22298 Sphingomonas astaxanthinifaciens DSM 22298, whole genome shotgun sequencing project from NCBI on Jul 22 2014 5:19PM) - 3 fragments[sequence_id 906436][seq_data_id 11623141][tax_node_id 1123267] Glued fragments of sequence 904171 (Sphingomonas astaxanthinifaciens DSM 22298 Sphingomonas astaxanthinifac…
14	kp|803746	31	31	118	36	87.7	26.5	Mycobacteriaceae	Mycobacterium chubuense	Mycobacterium chubuense NBB4 plasmid pMYCCH.01	ref|NC_018022.1|gnl|NCBI_GENOMES|29993|gi|392405727|Mycobacterium chubuense NBB4 plasmid pMYCCH.01, complete sequence[sequence_id 803746][seq_data_id 6838253][tax_node_id 710421]
15	kp|821735	44.63	29.63	84	30	59.4	19.8	Alcaligenaceae	Pusillimonas noertemannii	Pusillimonas noertemannii BS8 draft (121 frags)	kp|7626013|821735|Glued fragments of sequence 820468 (Pusillimonas noertemannii BS8 Pusillimonas noertemannii BS8, whole genome shotgun sequencing project from NCBI on Apr 29 2013 7:35PM) - 121 fragments[sequence_id 821735][seq_data_id 7626013][tax_node_id 1231391] Glued fragments of sequence 820468 (Pusillimonas noertemannii BS8 Pusillimonas noertemannii BS8, whole genome shotgun sequencing proj…
16	kp|907271	310.29	28.67	195	104	132.9	71.7	Bradyrhizobiaceae	Bradyrhizobium elkanii	Bradyrhizobium elkanii WSM1741 draft (70 frags)	kp|11623976|907271|Glued fragments of sequence 905015 (Bradyrhizobium elkanii WSM1741 Bradyrhizobium elkanii WSM1741, whole genome shotgun sequencing project from NCBI on Jul 23 2014 01:13AM) - 70 fragments[sequence_id 907271][seq_data_id 11623976][tax_node_id 1038859] Glued fragments of sequence 905015 (Bradyrhizobium elkanii WSM1741 Bradyrhizobium elkanii WSM1741, whole genome shotgun sequencin…
17	kp|898710	34.89	27.17	318	75	210	50.2	Mycobacteriaceae	Mycobacterium asiaticum	Mycobacterium asiaticum DSM 44297 draft (103 frags)	kp|10856963|898710|Glued fragments of sequence 898069 (Mycobacterium asiaticum DSM 44297 Mycobacterium asiaticum DSM 44297, whole genome shotgun sequencing project from NCBI on Jun 19 2014 1:55PM) - 103 fragments[sequence_id 898710][seq_data_id 10856963][tax_node_id 1265310] Glued fragments of sequence 898069 (Mycobacterium asiaticum DSM 44297 Mycobacterium asiaticum DSM 44297, whole genome shotg…
18	kp|829910	105.12	27.09	73	38	56.6	29.4	Bradyrhizobiaceae	Nitrobacter hamburgensis	Nitrobacter hamburgensis X14 plasmid 1	ref|NC_007959.1|gnl|NCBI_GENOMES|19378|gi|92109250|Nitrobacter hamburgensis X14 plasmid 1, complete sequence[sequence_id 829910][seq_data_id 8131813][tax_node_id 323097]
19	kp|832885	40.71	25.62	120	37	84.1	25.1	Microbacteriaceae	Microbacterium sp. AO20a11	Microbacterium sp. AO20a11 draft (2500 frags)	kp|8282919|832885|Glued fragments of sequence 832599 (Microbacterium sp. AO20a11 Microbacterium sp. AO20a11, whole genome shotgun sequencing project from NCBI on Jun 28 2013 5:23PM) - 2500 fragments[sequence_id 832885][seq_data_id 8282919][tax_node_id 1201038] Glued fragments of sequence 832599 (Microbacterium sp. AO20a11 Microbacterium sp. AO20a11, whole genome shotgun sequencing project from NC…
20	kp|912561	25.58	17.95	140	35	92	23.3	Flavobacteriaceae	Flavobacterium sp. 83	Flavobacterium sp. 83	gi|675281863|gb|JQMS01000001.1| Flavobacterium sp. 83 T410DRAFT_scf7180000000004_quiver_dupTrim_4441.1_C, whole genome shotgun sequence|Flavobacterium sp. 83 Flavobacterium sp. 83, whole genome shotgun sequencing project from NCBI on Sep 03 2014 2:09PM[sequence_id 912561][seq_data_id 11704118][tax_node_id 1131812]
21	kp|778632	86.98	15.55	37	25	24.5	16.7	Enterobacteriaceae	Escherichia coli	Escherichia coli O7:K1 str. CE10 plasmid pCE10C	ref|NC_017649.1|gnl|NCBI_GENOMES|29620|gi|386622390|Escherichia coli O7:K1 str. CE10 plasmid pCE10C, complete sequence[sequence_id 778632][seq_data_id 5416858][tax_node_id 1072459]
22	kp|814599	81.64	10.5	84	36	61.3	26.3	Micrococcaceae	Arthrobacter gangotriensis	Arthrobacter gangotriensis Lz1y draft (20 frags)	kp|7255071|814599|Glued fragments of sequence 814507 (Arthrobacter gangotriensis Lz1y Arthrobacter gangotriensis Lz1y, whole genome shotgun sequencing project from NCBI on Apr 03 2013 10:46AM) - 20 fragments[sequence_id 814599][seq_data_id 7255071][tax_node_id 1276920] Glued fragments of sequence 814507 (Arthrobacter gangotriensis Lz1y Arthrobacter gangotriensis Lz1y, whole genome shotgun sequenc…
23	kp|907305	32.85	9.73	131	37	89.5	25	Comamonadaceae	Variovorax sp. URHB0020	Variovorax sp. URHB0020 draft (43 frags)	kp|11624010|907305|Glued fragments of sequence 905049 (Variovorax sp. URHB0020 Variovorax sp. URHB0020, whole genome shotgun sequencing project from NCBI on Jul 23 2014 01:32AM) - 43 fragments[sequence_id 907305][seq_data_id 11624010][tax_node_id 1380385] Glued fragments of sequence 905049 (Variovorax sp. URHB0020 Variovorax sp. URHB0020, whole genome shotgun sequencing project from NCBI on Jul 2…
24	kp|789550	39.29	7.32	17	11	10.1	6.8	Enterobacteriaceae	Yersinia pestis	Yersinia pestis biovar Medievalis str. Harbin 35 plasmid pPCP	ref|NC_017264.1|gnl|NCBI_GENOMES|29235|gi|384412693|Yersinia pestis biovar Medievalis str. Harbin 35 plasmid pPCP, complete sequence[sequence_id 789550][seq_data_id 6307733][tax_node_id 547048]
25	kp|907734	39.09	7.07	158	47	112.2	31.6	Xanthomonadaceae	Luteimonas mephitis	Luteimonas mephitis DSM 12574 draft (20 frags)	kp|11624439|907734|Glued fragments of sequence 905483 (Luteimonas mephitis DSM 12574 Luteimonas mephitis DSM 12574, whole genome shotgun sequencing project from NCBI on Jul 23 2014 06:11AM) - 20 fragments[sequence_id 907734][seq_data_id 11624439][tax_node_id 1122183] Glued fragments of sequence 905483 (Luteimonas mephitis DSM 12574 Luteimonas mephitis DSM 12574, whole genome shotgun sequencing pr…
26	kp|860248	140.56	6.11	119	55	82.5	37.8	Bradyrhizobiaceae	Afipia sp. P52-10	Afipia sp. Bat1 Afipia sp. P52-10 draft (7 frags)	kp|9848771|860248|Glued fragments of sequence 860021 (Afipia sp. Bat1 Afipia sp. P52-10, whole genome shotgun sequencing project from NCBI on Jan 16 2014 3:37PM) - 7 fragments[sequence_id 860248][seq_data_id 9848771][tax_node_id 1429916] Glued fragments of sequence 860021 (Afipia sp. Bat1 Afipia sp. P52-10, whole genome shotgun sequencing project from NCBI on Jan 16 2014 3:37PM) - 7 fragments
27	kp|766768	0.31	0.31	79	21	60.8	16.2	Sphingomonadaceae	Sphingomonas wittichii	Sphingomonas wittichii RW1 plasmid pSWIT01	ref|NC_009507.1|gnl|NCBI_GENOMES|21063|gi|148550551|Sphingomonas wittichii RW1 plasmid pSWIT01, complete sequence[sequence_id 766768][seq_data_id 5368223][tax_node_id 392499]
28	kp|907660	4.12	0.31	218	50	147.8	34	Rhodobacteraceae	Leisingera nanhaiensis	Leisingera nanhaiensis DSM 24252 draft (30 frags)	kp|11624365|907660|Glued fragments of sequence 905408 (Leisingera nanhaiensis DSM 24252 Leisingera nanhaiensis DSM 24252, whole genome shotgun sequencing project from NCBI on Jul 23 2014 05:28AM) - 30 fragments[sequence_id 907660][seq_data_id 11624365][tax_node_id 571166] Glued fragments of sequence 905408 (Leisingera nanhaiensis DSM 24252 Leisingera nanhaiensis DSM 24252, whole genome shotgun se…

## Sheet: Shig1K_Soil_rep2
LLNL Axiom Results
iter_sel	target_id	initial_score	conditional_score	num_expected	num_detected	sum_expected	sum_detected	family	species	target_desc	target_annotation
0	kp|897641	10097.5	10097.5	8009	3693	5122.7	2389.3	Enterobacteriaceae	Shigella flexneri	Shigella flexneri II:(3)4 7(8) draft (196 frags)	kp|10752090|897641|Glued fragments of sequence 896505 (Shigella flexneri II:(3)4,7(8) Shigella flexneri II:(3)4,7(8), whole genome shotgun sequencing project from NCBI on Jun 10 2014 4:08PM) - 196 fragments[sequence_id 897641][seq_data_id 10752090][tax_node_id 1290392] Glued fragments of sequence 896505 (Shigella flexneri II:(3)4,7(8) Shigella flexneri II:(3)4,7(8), whole genome shotgun sequencin…
1	kp|780981	310.21	310.21	251	116	173.9	82.6	Bradyrhizobiaceae	Bradyrhizobium sp. WSM471	Bradyrhizobium sp. WSM471 chromosome	gi|374571621|ref|NZ_CM001442.1| Bradyrhizobium sp. WSM471 chromosome, whole genome shotgun sequence|Bradyrhizobium sp. WSM471 Bradyrhizobium sp. WSM471 chromosome, whole genome shotgun sequence from NCBI on Sep 11 2012 5:46PM[sequence_id 780981][seq_data_id 5707091][tax_node_id 319017]
2	kp|855609	255.5	247.78	223	101	155.9	70.7	Xanthomonadaceae	Rhodanobacter spathiphylli	Rhodanobacter spathiphylli B39 draft (203 frags)	kp|9658759|855609|Glued fragments of sequence 854119 (Rhodanobacter spathiphylli B39 Rhodanobacter spathiphylli B39, whole genome shotgun sequencing project from NCBI on Dec 05 2013 10:16PM) - 203 fragments[sequence_id 855609][seq_data_id 9658759][tax_node_id 1163407] Glued fragments of sequence 854119 (Rhodanobacter spathiphylli B39 Rhodanobacter spathiphylli B39, whole genome shotgun sequencing…
3	kp|829739	250.14	185.19	278	111	192.3	77.6	Enterobacteriaceae	Salmonella enterica	Salmonella typhi plasmid R27	ref|NC_002305.1|gnl|NCBI_GENOMES|15396|gi|10957190|Salmonella typhi plasmid R27, complete sequence[sequence_id 829739][seq_data_id 8131642][tax_node_id 90370]
4	kp|907903	166.25	166.25	157	68	111	48.9	Micrococcaceae	Arthrobacter sp. 35W	Arthrobacter sp. 35W draft (6 frags)	kp|11624608|907903|Glued fragments of sequence 905656 (Arthrobacter sp. 35W Arthrobacter sp. 35W, whole genome shotgun sequencing project from NCBI on Jul 23 2014 07:58AM) - 6 fragments[sequence_id 907903][seq_data_id 11624608][tax_node_id 1132441] Glued fragments of sequence 905656 (Arthrobacter sp. 35W Arthrobacter sp. 35W, whole genome shotgun sequencing project from NCBI on Jul 23 2014 07:58A…
5	kp|830088	267.82	145.29	166	90	117.4	63.9	Bradyrhizobiaceae	Nitrobacter hamburgensis	Nitrobacter hamburgensis X14 chromosome	ref|NC_007964.1|gnl|NCBI_GENOMES|19383|gi|92115633|Nitrobacter hamburgensis X14 chromosome, complete genome[sequence_id 830088][seq_data_id 8131991][tax_node_id 323097]
6	kp|834375	98.11	90.55	73	36	51.4	25.3	Nitrosomonadaceae	Nitrosospira sp. APG3	Nitrosospira sp. APG3 draft (84 frags)	kp|8343335|834375|Glued fragments of sequence 834139 (Nitrosospira sp. APG3 Nitrosospira sp. APG3, whole genome shotgun sequencing project from NCBI on Jul 15 2013 3:35PM) - 84 fragments[sequence_id 834375][seq_data_id 8343335][tax_node_id 1288494] Glued fragments of sequence 834139 (Nitrosospira sp. APG3 Nitrosospira sp. APG3, whole genome shotgun sequencing project from NCBI on Jul 15 2013 3:35…
7	kp|868778	76.7	72.87	118	43	85.1	31.2	Acidobacteriaceae	Acidobacteriaceae bacterium TAA166	Acidobacteriaceae bacterium TAA166 strain TAA 166 draft (3 frags)	kp|10058352|868778|Glued fragments of sequence 868625 (Acidobacteriaceae bacterium TAA166 Acidobacteriaceae bacterium TAA166 strain TAA 166, whole genome shotgun sequencing project from NCBI on Apr 02 2014 1:10PM) - 3 fragments[sequence_id 868778][seq_data_id 10058352][tax_node_id 278963] Glued fragments of sequence 868625 (Acidobacteriaceae bacterium TAA166 Acidobacteriaceae bacterium TAA166 str…
8	kp|817848	71.37	71.37	111	38	76.4	27.6	Bacteria_unknownfamily	uncultured bacterium	Uncultured bacterium plasmid pB3 complete genome	ref|NC_006388.1|gnl|NCBI_GENOMES|18011|gi|55418005|Uncultured bacterium plasmid pB3 complete genome[sequence_id 817848][seq_data_id 7343582][tax_node_id 77133]
9	kp|830139	180.66	42.92	148	69	100.5	46.7	Bradyrhizobiaceae	Rhodopseudomonas palustris	Rhodopseudomonas palustris BisB18 chromosome	ref|NC_007925.1|gnl|NCBI_GENOMES|19344|gi|90421528|Rhodopseudomonas palustris BisB18 chromosome, complete genome[sequence_id 830139][seq_data_id 8132042][tax_node_id 316056]
10	kp|832885	52.3	37.22	120	39	84.1	26.8	Microbacteriaceae	Microbacterium sp. AO20a11	Microbacterium sp. AO20a11 draft (2500 frags)	kp|8282919|832885|Glued fragments of sequence 832599 (Microbacterium sp. AO20a11 Microbacterium sp. AO20a11, whole genome shotgun sequencing project from NCBI on Jun 28 2013 5:23PM) - 2500 fragments[sequence_id 832885][seq_data_id 8282919][tax_node_id 1201038] Glued fragments of sequence 832599 (Microbacterium sp. AO20a11 Microbacterium sp. AO20a11, whole genome shotgun sequencing project from NC…
11	kp|906436	34.87	31.05	100	31	70.2	21.3	Sphingomonadaceae	Sphingomonas astaxanthinifaciens	Sphingomonas astaxanthinifaciens DSM 22298 draft (3 frags)	kp|11623141|906436|Glued fragments of sequence 904171 (Sphingomonas astaxanthinifaciens DSM 22298 Sphingomonas astaxanthinifaciens DSM 22298, whole genome shotgun sequencing project from NCBI on Jul 22 2014 5:19PM) - 3 fragments[sequence_id 906436][seq_data_id 11623141][tax_node_id 1123267] Glued fragments of sequence 904171 (Sphingomonas astaxanthinifaciens DSM 22298 Sphingomonas astaxanthinifac…
12	kp|829910	99.72	25.65	73	37	56.6	28.6	Bradyrhizobiaceae	Nitrobacter hamburgensis	Nitrobacter hamburgensis X14 plasmid 1	ref|NC_007959.1|gnl|NCBI_GENOMES|19378|gi|92109250|Nitrobacter hamburgensis X14 plasmid 1, complete sequence[sequence_id 829910][seq_data_id 8131813][tax_node_id 323097]
13	kp|907942	27.34	23.52	100	26	63.6	16.9	Flavobacteriaceae	Aequorivita capsosiphonis	Aequorivita capsosiphonis DSM 23843 draft (30 frags)	kp|11624647|907942|Glued fragments of sequence 905695 (Aequorivita capsosiphonis DSM 23843 Aequorivita capsosiphonis DSM 23843, whole genome shotgun sequencing project from NCBI on Jul 23 2014 08:21AM) - 30 fragments[sequence_id 907942][seq_data_id 11624647][tax_node_id 1120951] Glued fragments of sequence 905695 (Aequorivita capsosiphonis DSM 23843 Aequorivita capsosiphonis DSM 23843, whole geno…
14	kp|807017	24.19	20.33	120	35	90.8	26.8	Enterobacteriaceae	Salmonella enterica	Salmonella enterica subsp. enterica serovar Dublin plasmid pMAK3	ref|NC_009982.1|gnl|NCBI_GENOMES|21568|gi|160431661|Salmonella enterica subsp. enterica serovar Dublin plasmid pMAK3, complete sequence[sequence_id 807017][seq_data_id 7038266][tax_node_id 98360]
15	kp|803746	18.36	18.36	118	34	87.7	24.7	Mycobacteriaceae	Mycobacterium chubuense	Mycobacterium chubuense NBB4 plasmid pMYCCH.01	ref|NC_018022.1|gnl|NCBI_GENOMES|29993|gi|392405727|Mycobacterium chubuense NBB4 plasmid pMYCCH.01, complete sequence[sequence_id 803746][seq_data_id 6838253][tax_node_id 710421]
16	kp|815598	25.77	14.45	188	48	128.6	33	Phyllobacteriaceae	Mesorhizobium metallidurans	Mesorhizobium metallidurans STM 2683 draft (191 frags)	kp|7318408|815598|Glued fragments of sequence 815129 (Mesorhizobium metallidurans STM 2683 Mesorhizobium metallidurans STM 2683, whole genome shotgun sequencing project from NCBI on Apr 15 2013 10:36PM) - 191 fragments[sequence_id 815598][seq_data_id 7318408][tax_node_id 1297569] Glued fragments of sequence 815129 (Mesorhizobium metallidurans STM 2683 Mesorhizobium metallidurans STM 2683, whole g…
17	kp|778632	81.5	14.08	37	24	24.5	15.9	Enterobacteriaceae	Escherichia coli	Escherichia coli O7:K1 str. CE10 plasmid pCE10C	ref|NC_017649.1|gnl|NCBI_GENOMES|29620|gi|386622390|Escherichia coli O7:K1 str. CE10 plasmid pCE10C, complete sequence[sequence_id 778632][seq_data_id 5416858][tax_node_id 1072459]
18	kp|821735	28.93	13.92	84	27	59.4	17.7	Alcaligenaceae	Pusillimonas noertemannii	Pusillimonas noertemannii BS8 draft (121 frags)	kp|7626013|821735|Glued fragments of sequence 820468 (Pusillimonas noertemannii BS8 Pusillimonas noertemannii BS8, whole genome shotgun sequencing project from NCBI on Apr 29 2013 7:35PM) - 121 fragments[sequence_id 821735][seq_data_id 7626013][tax_node_id 1231391] Glued fragments of sequence 820468 (Pusillimonas noertemannii BS8 Pusillimonas noertemannii BS8, whole genome shotgun sequencing proj…
19	kp|814599	86.06	11.05	84	37	61.3	26.8	Micrococcaceae	Arthrobacter gangotriensis	Arthrobacter gangotriensis Lz1y draft (20 frags)	kp|7255071|814599|Glued fragments of sequence 814507 (Arthrobacter gangotriensis Lz1y Arthrobacter gangotriensis Lz1y, whole genome shotgun sequencing project from NCBI on Apr 03 2013 10:46AM) - 20 fragments[sequence_id 814599][seq_data_id 7255071][tax_node_id 1276920] Glued fragments of sequence 814507 (Arthrobacter gangotriensis Lz1y Arthrobacter gangotriensis Lz1y, whole genome shotgun sequenc…
20	kp|803313	187.68	2.86	173	76	117.8	51.4	Bradyrhizobiaceae	Rhodopseudomonas palustris	Rhodopseudomonas palustris DX-1 chromosome	ref|NC_014834.1|gnl|NCBI_GENOMES|26805|gi|316931396|Rhodopseudomonas palustris DX-1 chromosome, complete genome[sequence_id 803313][seq_data_id 6837820][tax_node_id 652103]
21	kp|816373	80.25	2.11	109	41	75.1	27.7	Micrococcaceae	Arthrobacter crystallopoietes	Arthrobacter crystallopoietes BAB-32 draft (347 frags)	kp|7342107|816373|Glued fragments of sequence 815990 (Arthrobacter crystallopoietes BAB-32 Arthrobacter crystallopoietes BAB-32, whole genome shotgun sequencing project from NCBI on Apr 22 2013 3:18PM) - 347 fragments[sequence_id 816373][seq_data_id 7342107][tax_node_id 1246476] Glued fragments of sequence 815990 (Arthrobacter crystallopoietes BAB-32 Arthrobacter crystallopoietes BAB-32, whole ge…
22	kp|806786	52.44	1.04	63	24	42.1	16.2	Enterobacteriaceae	Escherichia coli	Escherichia coli ETEC 1392/75 plasmid p75	ref|NC_014235.1|gnl|NCBI_GENOMES|26206|gi|298111016|Escherichia coli ETEC 1392/75 plasmid p75, complete sequence[sequence_id 806786][seq_data_id 7038035][tax_node_id 762608]
23	kp|830428	5.25	0.85	66	18	51.1	14.2	Bradyrhizobiaceae	Nitrobacter hamburgensis	Nitrobacter hamburgensis X14 plasmid 2	ref|NC_007960.1|gnl|NCBI_GENOMES|19379|gi|92109490|Nitrobacter hamburgensis X14 plasmid 2, complete sequence[sequence_id 830428][seq_data_id 8132331][tax_node_id 323097]

## Sheet: Shig10K_Soil_rep1
LLNL Axiom Results
iter_sel	target_id	initial_score	conditional_score	num_expected	num_detected	sum_expected	sum_detected	family	species	target_desc	target_annotation
0	kp|897641	11485.1	11485.1	8009	3964	5122.7	2571.2	Enterobacteriaceae	Shigella flexneri	Shigella flexneri II:(3)4 7(8) draft (196 frags)	kp|10752090|897641|Glued fragments of sequence 896505 (Shigella flexneri II:(3)4,7(8) Shigella flexneri II:(3)4,7(8), whole genome shotgun sequencing project from NCBI on Jun 10 2014 4:08PM) - 196 fragments[sequence_id 897641][seq_data_id 10752090][tax_node_id 1290392] Glued fragments of sequence 896505 (Shigella flexneri II:(3)4,7(8) Shigella flexneri II:(3)4,7(8), whole genome shotgun sequencin…
1	kp|898687	322.99	322.99	264	123	182.6	85.7	Bradyrhizobiaceae	Bradyrhizobium yuanmingense	Bradyrhizobium yuanmingense CCBAU 35157 draft (457 frags)	kp|10856940|898687|Glued fragments of sequence 898046 (Bradyrhizobium yuanmingense CCBAU 35157 Bradyrhizobium yuanmingense CCBAU 35157, whole genome shotgun sequencing project from NCBI on Jun 19 2014 1:30PM) - 457 fragments[sequence_id 898687][seq_data_id 10856940][tax_node_id 1128328] Glued fragments of sequence 898046 (Bradyrhizobium yuanmingense CCBAU 35157 Bradyrhizobium yuanmingense CCBAU 3…
2	kp|829739	306.21	237.26	278	122	192.3	85.2	Enterobacteriaceae	Salmonella enterica	Salmonella typhi plasmid R27	ref|NC_002305.1|gnl|NCBI_GENOMES|15396|gi|10957190|Salmonella typhi plasmid R27, complete sequence[sequence_id 829739][seq_data_id 8131642][tax_node_id 90370]
3	kp|855609	225.03	221.02	223	95	155.9	67	Xanthomonadaceae	Rhodanobacter spathiphylli	Rhodanobacter spathiphylli B39 draft (203 frags)	kp|9658759|855609|Glued fragments of sequence 854119 (Rhodanobacter spathiphylli B39 Rhodanobacter spathiphylli B39, whole genome shotgun sequencing project from NCBI on Dec 05 2013 10:16PM) - 203 fragments[sequence_id 855609][seq_data_id 9658759][tax_node_id 1163407] Glued fragments of sequence 854119 (Rhodanobacter spathiphylli B39 Rhodanobacter spathiphylli B39, whole genome shotgun sequencing…
4	kp|830088	263.18	161.83	166	89	117.4	63.2	Bradyrhizobiaceae	Nitrobacter hamburgensis	Nitrobacter hamburgensis X14 chromosome	ref|NC_007964.1|gnl|NCBI_GENOMES|19383|gi|92115633|Nitrobacter hamburgensis X14 chromosome, complete genome[sequence_id 830088][seq_data_id 8131991][tax_node_id 323097]
5	kp|907903	154.35	154.35	157	66	111	47.1	Micrococcaceae	Arthrobacter sp. 35W	Arthrobacter sp. 35W draft (6 frags)	kp|11624608|907903|Glued fragments of sequence 905656 (Arthrobacter sp. 35W Arthrobacter sp. 35W, whole genome shotgun sequencing project from NCBI on Jul 23 2014 07:58AM) - 6 fragments[sequence_id 907903][seq_data_id 11624608][tax_node_id 1132441] Glued fragments of sequence 905656 (Arthrobacter sp. 35W Arthrobacter sp. 35W, whole genome shotgun sequencing project from NCBI on Jul 23 2014 07:58A…
6	kp|817848	82.52	78.74	111	40	76.4	29.1	Bacteria_unknownfamily	uncultured bacterium	Uncultured bacterium plasmid pB3 complete genome	ref|NC_006388.1|gnl|NCBI_GENOMES|18011|gi|55418005|Uncultured bacterium plasmid pB3 complete genome[sequence_id 817848][seq_data_id 7343582][tax_node_id 77133]
7	kp|834375	72.57	65.01	73	31	51.4	21.9	Nitrosomonadaceae	Nitrosospira sp. APG3	Nitrosospira sp. APG3 draft (84 frags)	kp|8343335|834375|Glued fragments of sequence 834139 (Nitrosospira sp. APG3 Nitrosospira sp. APG3, whole genome shotgun sequencing project from NCBI on Jul 15 2013 3:35PM) - 84 fragments[sequence_id 834375][seq_data_id 8343335][tax_node_id 1288494] Glued fragments of sequence 834139 (Nitrosospira sp. APG3 Nitrosospira sp. APG3, whole genome shotgun sequencing project from NCBI on Jul 15 2013 3:35…
8	kp|868778	65.78	61.95	118	41	85.1	29.7	Acidobacteriaceae	Acidobacteriaceae bacterium TAA166	Acidobacteriaceae bacterium TAA166 strain TAA 166 draft (3 frags)	kp|10058352|868778|Glued fragments of sequence 868625 (Acidobacteriaceae bacterium TAA166 Acidobacteriaceae bacterium TAA166 strain TAA 166, whole genome shotgun sequencing project from NCBI on Apr 02 2014 1:10PM) - 3 fragments[sequence_id 868778][seq_data_id 10058352][tax_node_id 278963] Glued fragments of sequence 868625 (Acidobacteriaceae bacterium TAA166 Acidobacteriaceae bacterium TAA166 str…
9	kp|898710	67.53	59.82	318	81	210	54.7	Mycobacteriaceae	Mycobacterium asiaticum	Mycobacterium asiaticum DSM 44297 draft (103 frags)	kp|10856963|898710|Glued fragments of sequence 898069 (Mycobacterium asiaticum DSM 44297 Mycobacterium asiaticum DSM 44297, whole genome shotgun sequencing project from NCBI on Jun 19 2014 1:55PM) - 103 fragments[sequence_id 898710][seq_data_id 10856963][tax_node_id 1265310] Glued fragments of sequence 898069 (Mycobacterium asiaticum DSM 44297 Mycobacterium asiaticum DSM 44297, whole genome shotg…
10	kp|832885	57.22	42.14	120	40	84.1	27.3	Microbacteriaceae	Microbacterium sp. AO20a11	Microbacterium sp. AO20a11 draft (2500 frags)	kp|8282919|832885|Glued fragments of sequence 832599 (Microbacterium sp. AO20a11 Microbacterium sp. AO20a11, whole genome shotgun sequencing project from NCBI on Jun 28 2013 5:23PM) - 2500 fragments[sequence_id 832885][seq_data_id 8282919][tax_node_id 1201038] Glued fragments of sequence 832599 (Microbacterium sp. AO20a11 Microbacterium sp. AO20a11, whole genome shotgun sequencing project from NC…
11	kp|807017	45.08	37.43	120	39	90.8	29.6	Enterobacteriaceae	Salmonella enterica	Salmonella enterica subsp. enterica serovar Dublin plasmid pMAK3	ref|NC_009982.1|gnl|NCBI_GENOMES|21568|gi|160431661|Salmonella enterica subsp. enterica serovar Dublin plasmid pMAK3, complete sequence[sequence_id 807017][seq_data_id 7038266][tax_node_id 98360]
12	kp|907550	292.38	36.91	201	101	136	69.9	Bradyrhizobiaceae	Bradyrhizobium sp. URHA0002	Bradyrhizobium sp. URHA0002 draft (145 frags)	kp|11624255|907550|Glued fragments of sequence 905297 (Bradyrhizobium sp. URHA0002 Bradyrhizobium sp. URHA0002, whole genome shotgun sequencing project from NCBI on Jul 23 2014 04:16AM) - 145 fragments[sequence_id 907550][seq_data_id 11624255][tax_node_id 1298867] Glued fragments of sequence 905297 (Bradyrhizobium sp. URHA0002 Bradyrhizobium sp. URHA0002, whole genome shotgun sequencing project f…
13	kp|907749	45	29.84	193	53	134.6	38.1	Phyllobacteriaceae	Mesorhizobium sp. URHA0056	Mesorhizobium sp. URHA0056 draft (38 frags)	kp|11624454|907749|Glued fragments of sequence 905498 (Mesorhizobium sp. URHA0056 Mesorhizobium sp. URHA0056, whole genome shotgun sequencing project from NCBI on Jul 23 2014 06:21AM) - 38 fragments[sequence_id 907749][seq_data_id 11624454][tax_node_id 1298858] Glued fragments of sequence 905498 (Mesorhizobium sp. URHA0056 Mesorhizobium sp. URHA0056, whole genome shotgun sequencing project from N…
14	kp|829910	94.59	28.02	73	36	56.6	27.9	Bradyrhizobiaceae	Nitrobacter hamburgensis	Nitrobacter hamburgensis X14 plasmid 1	ref|NC_007959.1|gnl|NCBI_GENOMES|19378|gi|92109250|Nitrobacter hamburgensis X14 plasmid 1, complete sequence[sequence_id 829910][seq_data_id 8131813][tax_node_id 323097]
15	kp|803746	25.84	25.84	118	35	87.7	25.8	Mycobacteriaceae	Mycobacterium chubuense	Mycobacterium chubuense NBB4 plasmid pMYCCH.01	ref|NC_018022.1|gnl|NCBI_GENOMES|29993|gi|392405727|Mycobacterium chubuense NBB4 plasmid pMYCCH.01, complete sequence[sequence_id 803746][seq_data_id 6838253][tax_node_id 710421]
16	kp|907942	26.71	22.89	100	26	63.6	16.8	Flavobacteriaceae	Aequorivita capsosiphonis	Aequorivita capsosiphonis DSM 23843 draft (30 frags)	kp|11624647|907942|Glued fragments of sequence 905695 (Aequorivita capsosiphonis DSM 23843 Aequorivita capsosiphonis DSM 23843, whole genome shotgun sequencing project from NCBI on Jul 23 2014 08:21AM) - 30 fragments[sequence_id 907942][seq_data_id 11624647][tax_node_id 1120951] Glued fragments of sequence 905695 (Aequorivita capsosiphonis DSM 23843 Aequorivita capsosiphonis DSM 23843, whole geno…
17	kp|821735	30.07	22.62	84	27	59.4	18	Alcaligenaceae	Pusillimonas noertemannii	Pusillimonas noertemannii BS8 draft (121 frags)	kp|7626013|821735|Glued fragments of sequence 820468 (Pusillimonas noertemannii BS8 Pusillimonas noertemannii BS8, whole genome shotgun sequencing project from NCBI on Apr 29 2013 7:35PM) - 121 fragments[sequence_id 821735][seq_data_id 7626013][tax_node_id 1231391] Glued fragments of sequence 820468 (Pusillimonas noertemannii BS8 Pusillimonas noertemannii BS8, whole genome shotgun sequencing proj…
18	kp|896862	21.89	14.26	139	33	88.6	21.4	Flavobacteriaceae	Flavobacterium sp. EM1321	Flavobacterium sp. EM1321 draft (56 frags)	kp|10751311|896862|Glued fragments of sequence 895719 (Flavobacterium sp. EM1321 Flavobacterium sp. EM1321, whole genome shotgun sequencing project from NCBI on Jun 10 2014 09:16AM) - 56 fragments[sequence_id 896862][seq_data_id 10751311][tax_node_id 1492738] Glued fragments of sequence 895719 (Flavobacterium sp. EM1321 Flavobacterium sp. EM1321, whole genome shotgun sequencing project from NCBI …
19	kp|906436	17.65	13.83	100	28	70.2	19.1	Sphingomonadaceae	Sphingomonas astaxanthinifaciens	Sphingomonas astaxanthinifaciens DSM 22298 draft (3 frags)	kp|11623141|906436|Glued fragments of sequence 904171 (Sphingomonas astaxanthinifaciens DSM 22298 Sphingomonas astaxanthinifaciens DSM 22298, whole genome shotgun sequencing project from NCBI on Jul 22 2014 5:19PM) - 3 fragments[sequence_id 906436][seq_data_id 11623141][tax_node_id 1123267] Glued fragments of sequence 904171 (Sphingomonas astaxanthinifaciens DSM 22298 Sphingomonas astaxanthinifac…
20	kp|814599	88.3	13.3	84	37	61.3	27.3	Micrococcaceae	Arthrobacter gangotriensis	Arthrobacter gangotriensis Lz1y draft (20 frags)	kp|7255071|814599|Glued fragments of sequence 814507 (Arthrobacter gangotriensis Lz1y Arthrobacter gangotriensis Lz1y, whole genome shotgun sequencing project from NCBI on Apr 03 2013 10:46AM) - 20 fragments[sequence_id 814599][seq_data_id 7255071][tax_node_id 1276920] Glued fragments of sequence 814507 (Arthrobacter gangotriensis Lz1y Arthrobacter gangotriensis Lz1y, whole genome shotgun sequenc…
21	kp|766768	6.07	6.07	79	22	60.8	17	Sphingomonadaceae	Sphingomonas wittichii	Sphingomonas wittichii RW1 plasmid pSWIT01	ref|NC_009507.1|gnl|NCBI_GENOMES|21063|gi|148550551|Sphingomonas wittichii RW1 plasmid pSWIT01, complete sequence[sequence_id 766768][seq_data_id 5368223][tax_node_id 392499]
22	kp|830428	5.44	1.04	66	18	51.1	14.2	Bradyrhizobiaceae	Nitrobacter hamburgensis	Nitrobacter hamburgensis X14 plasmid 2	ref|NC_007960.1|gnl|NCBI_GENOMES|19379|gi|92109490|Nitrobacter hamburgensis X14 plasmid 2, complete sequence[sequence_id 830428][seq_data_id 8132331][tax_node_id 323097]
23	kp|806786	52.44	1.04	63	24	42.1	16.2	Enterobacteriaceae	Escherichia coli	Escherichia coli ETEC 1392/75 plasmid p75	ref|NC_014235.1|gnl|NCBI_GENOMES|26206|gi|298111016|Escherichia coli ETEC 1392/75 plasmid p75, complete sequence[sequence_id 806786][seq_data_id 7038035][tax_node_id 762608]

## Sheet: Shig10K_Soil_rep2
LLNL Axiom Results
iter_sel	target_id	initial_score	conditional_score	num_expected	num_detected	sum_expected	sum_detected	family	species	target_desc	target_annotation
0	kp|897641	12077.8	12077.8	8009	4089	5122.7	2644.8	Enterobacteriaceae	Shigella flexneri	Shigella flexneri II:(3)4 7(8) draft (196 frags)	kp|10752090|897641|Glued fragments of sequence 896505 (Shigella flexneri II:(3)4,7(8) Shigella flexneri II:(3)4,7(8), whole genome shotgun sequencing project from NCBI on Jun 10 2014 4:08PM) - 196 fragments[sequence_id 897641][seq_data_id 10752090][tax_node_id 1290392] Glued fragments of sequence 896505 (Shigella flexneri II:(3)4,7(8) Shigella flexneri II:(3)4,7(8), whole genome shotgun sequencin…
1	kp|897361	299.24	299.24	240	113	168	79.8	Bradyrhizobiaceae	Bradyrhizobium sp. DOA9	Bradyrhizobium sp. DOA9 draft (6 frags)	kp|10751810|897361|Glued fragments of sequence 896225 (Bradyrhizobium sp. DOA9 Bradyrhizobium sp. DOA9, whole genome shotgun sequencing project from NCBI on Jun 10 2014 1:46PM) - 6 fragments[sequence_id 897361][seq_data_id 10751810][tax_node_id 1126627] Glued fragments of sequence 896225 (Bradyrhizobium sp. DOA9 Bradyrhizobium sp. DOA9, whole genome shotgun sequencing project from NCBI on Jun 10 …
2	kp|829739	318.42	253.47	278	124	192.3	86.7	Enterobacteriaceae	Salmonella enterica	Salmonella typhi plasmid R27	ref|NC_002305.1|gnl|NCBI_GENOMES|15396|gi|10957190|Salmonella typhi plasmid R27, complete sequence[sequence_id 829739][seq_data_id 8131642][tax_node_id 90370]
3	kp|787216	246.3	238.58	223	99	155.9	69.8	Xanthomonadaceae	Rhodanobacter spathiphylli	Rhodanobacter spathiphylli B39 draft (203 frags)	kp|6173293|787216|Glued fragments of sequence 783131 (Rhodanobacter spathiphylli B39 Rhodanobacter spathiphylli B39, whole genome shotgun sequencing project from NCBI on Sep 12 2012 03:13AM) - 203 fragments[sequence_id 787216][seq_data_id 6173293][tax_node_id 1163407] Glued fragments of sequence 783131 (Rhodanobacter spathiphylli B39 Rhodanobacter spathiphylli B39, whole genome shotgun sequencing…
4	kp|907903	156.06	156.06	157	66	111	47.5	Micrococcaceae	Arthrobacter sp. 35W	Arthrobacter sp. 35W draft (6 frags)	kp|11624608|907903|Glued fragments of sequence 905656 (Arthrobacter sp. 35W Arthrobacter sp. 35W, whole genome shotgun sequencing project from NCBI on Jul 23 2014 07:58AM) - 6 fragments[sequence_id 907903][seq_data_id 11624608][tax_node_id 1132441] Glued fragments of sequence 905656 (Arthrobacter sp. 35W Arthrobacter sp. 35W, whole genome shotgun sequencing project from NCBI on Jul 23 2014 07:58A…
5	kp|830088	261.61	148.85	166	89	117.4	63	Bradyrhizobiaceae	Nitrobacter hamburgensis	Nitrobacter hamburgensis X14 chromosome	ref|NC_007964.1|gnl|NCBI_GENOMES|19383|gi|92115633|Nitrobacter hamburgensis X14 chromosome, complete genome[sequence_id 830088][seq_data_id 8131991][tax_node_id 323097]
6	kp|834375	98.27	90.71	73	36	51.4	25.4	Nitrosomonadaceae	Nitrosospira sp. APG3	Nitrosospira sp. APG3 draft (84 frags)	kp|8343335|834375|Glued fragments of sequence 834139 (Nitrosospira sp. APG3 Nitrosospira sp. APG3, whole genome shotgun sequencing project from NCBI on Jul 15 2013 3:35PM) - 84 fragments[sequence_id 834375][seq_data_id 8343335][tax_node_id 1288494] Glued fragments of sequence 834139 (Nitrosospira sp. APG3 Nitrosospira sp. APG3, whole genome shotgun sequencing project from NCBI on Jul 15 2013 3:35…
7	kp|817848	76.16	76.16	111	39	76.4	28.2	Bacteria_unknownfamily	uncultured bacterium	Uncultured bacterium plasmid pB3 complete genome	ref|NC_006388.1|gnl|NCBI_GENOMES|18011|gi|55418005|Uncultured bacterium plasmid pB3 complete genome[sequence_id 817848][seq_data_id 7343582][tax_node_id 77133]
8	kp|897626	167.86	63.06	177	74	125.1	52.2	Bradyrhizobiaceae	Afipia sp. OHSU_II-C2	Afipia sp. OHSU_II-C2 draft (69 frags)	kp|10752075|897626|Glued fragments of sequence 896490 (Afipia sp. OHSU_II-C2 Afipia sp. OHSU_II-C2, whole genome shotgun sequencing project from NCBI on Jun 10 2014 4:01PM) - 69 fragments[sequence_id 897626][seq_data_id 10752075][tax_node_id 1297861] Glued fragments of sequence 896490 (Afipia sp. OHSU_II-C2 Afipia sp. OHSU_II-C2, whole genome shotgun sequencing project from NCBI on Jun 10 2014 4:…
9	kp|898710	61.63	53.91	318	80	210	53.8	Mycobacteriaceae	Mycobacterium asiaticum	Mycobacterium asiaticum DSM 44297 draft (103 frags)	kp|10856963|898710|Glued fragments of sequence 898069 (Mycobacterium asiaticum DSM 44297 Mycobacterium asiaticum DSM 44297, whole genome shotgun sequencing project from NCBI on Jun 19 2014 1:55PM) - 103 fragments[sequence_id 898710][seq_data_id 10856963][tax_node_id 1265310] Glued fragments of sequence 898069 (Mycobacterium asiaticum DSM 44297 Mycobacterium asiaticum DSM 44297, whole genome shotg…
10	kp|907966	52.76	48.94	105	35	75.2	25.3	Acidobacteriaceae	Acidobacteria bacterium KBS 146	Acidobacteria bacterium KBS 146 draft (2 frags)	kp|11624671|907966|Glued fragments of sequence 905720 (Acidobacteria bacterium KBS 146 Acidobacteria bacterium KBS 146, whole genome shotgun sequencing project from NCBI on Jul 23 2014 08:37AM) - 2 fragments[sequence_id 907966][seq_data_id 11624671][tax_node_id 639030] Glued fragments of sequence 905720 (Acidobacteria bacterium KBS 146 Acidobacteria bacterium KBS 146, whole genome shotgun sequenc…
11	kp|907942	37.14	33.33	100	28	63.6	18.2	Flavobacteriaceae	Aequorivita capsosiphonis	Aequorivita capsosiphonis DSM 23843 draft (30 frags)	kp|11624647|907942|Glued fragments of sequence 905695 (Aequorivita capsosiphonis DSM 23843 Aequorivita capsosiphonis DSM 23843, whole genome shotgun sequencing project from NCBI on Jul 23 2014 08:21AM) - 30 fragments[sequence_id 907942][seq_data_id 11624647][tax_node_id 1120951] Glued fragments of sequence 905695 (Aequorivita capsosiphonis DSM 23843 Aequorivita capsosiphonis DSM 23843, whole geno…
12	kp|832885	47.26	32.17	120	38	84.1	26	Microbacteriaceae	Microbacterium sp. AO20a11	Microbacterium sp. AO20a11 draft (2500 frags)	kp|8282919|832885|Glued fragments of sequence 832599 (Microbacterium sp. AO20a11 Microbacterium sp. AO20a11, whole genome shotgun sequencing project from NCBI on Jun 28 2013 5:23PM) - 2500 fragments[sequence_id 832885][seq_data_id 8282919][tax_node_id 1201038] Glued fragments of sequence 832599 (Microbacterium sp. AO20a11 Microbacterium sp. AO20a11, whole genome shotgun sequencing project from NC…
13	kp|906436	35.74	31.92	100	31	70.2	21.6	Sphingomonadaceae	Sphingomonas astaxanthinifaciens	Sphingomonas astaxanthinifaciens DSM 22298 draft (3 frags)	kp|11623141|906436|Glued fragments of sequence 904171 (Sphingomonas astaxanthinifaciens DSM 22298 Sphingomonas astaxanthinifaciens DSM 22298, whole genome shotgun sequencing project from NCBI on Jul 22 2014 5:19PM) - 3 fragments[sequence_id 906436][seq_data_id 11623141][tax_node_id 1123267] Glued fragments of sequence 904171 (Sphingomonas astaxanthinifaciens DSM 22298 Sphingomonas astaxanthinifac…
14	kp|807017	34.66	30.8	120	37	90.8	28.2	Enterobacteriaceae	Salmonella enterica	Salmonella enterica subsp. enterica serovar Dublin plasmid pMAK3	ref|NC_009982.1|gnl|NCBI_GENOMES|21568|gi|160431661|Salmonella enterica subsp. enterica serovar Dublin plasmid pMAK3, complete sequence[sequence_id 807017][seq_data_id 7038266][tax_node_id 98360]
15	kp|821735	41.55	30.44	84	29	59.4	19.5	Alcaligenaceae	Pusillimonas noertemannii	Pusillimonas noertemannii BS8 draft (121 frags)	kp|7626013|821735|Glued fragments of sequence 820468 (Pusillimonas noertemannii BS8 Pusillimonas noertemannii BS8, whole genome shotgun sequencing project from NCBI on Apr 29 2013 7:35PM) - 121 fragments[sequence_id 821735][seq_data_id 7626013][tax_node_id 1231391] Glued fragments of sequence 820468 (Pusillimonas noertemannii BS8 Pusillimonas noertemannii BS8, whole genome shotgun sequencing proj…
16	kp|803746	24.95	24.95	118	35	87.7	25.5	Mycobacteriaceae	Mycobacterium chubuense	Mycobacterium chubuense NBB4 plasmid pMYCCH.01	ref|NC_018022.1|gnl|NCBI_GENOMES|29993|gi|392405727|Mycobacterium chubuense NBB4 plasmid pMYCCH.01, complete sequence[sequence_id 803746][seq_data_id 6838253][tax_node_id 710421]
17	kp|829910	83.1	24.79	73	34	56.6	26.3	Bradyrhizobiaceae	Nitrobacter hamburgensis	Nitrobacter hamburgensis X14 plasmid 1	ref|NC_007959.1|gnl|NCBI_GENOMES|19378|gi|92109250|Nitrobacter hamburgensis X14 plasmid 1, complete sequence[sequence_id 829910][seq_data_id 8131813][tax_node_id 323097]
18	kp|815598	32.24	20.93	188	49	128.6	34	Phyllobacteriaceae	Mesorhizobium metallidurans	Mesorhizobium metallidurans STM 2683 draft (191 frags)	kp|7318408|815598|Glued fragments of sequence 815129 (Mesorhizobium metallidurans STM 2683 Mesorhizobium metallidurans STM 2683, whole genome shotgun sequencing project from NCBI on Apr 15 2013 10:36PM) - 191 fragments[sequence_id 815598][seq_data_id 7318408][tax_node_id 1297569] Glued fragments of sequence 815129 (Mesorhizobium metallidurans STM 2683 Mesorhizobium metallidurans STM 2683, whole g…
19	kp|907271	294.54	9.01	195	101	132.9	69.8	Bradyrhizobiaceae	Bradyrhizobium elkanii	Bradyrhizobium elkanii WSM1741 draft (70 frags)	kp|11623976|907271|Glued fragments of sequence 905015 (Bradyrhizobium elkanii WSM1741 Bradyrhizobium elkanii WSM1741, whole genome shotgun sequencing project from NCBI on Jul 23 2014 01:13AM) - 70 fragments[sequence_id 907271][seq_data_id 11623976][tax_node_id 1038859] Glued fragments of sequence 905015 (Bradyrhizobium elkanii WSM1741 Bradyrhizobium elkanii WSM1741, whole genome shotgun sequencin…
20	kp|814599	82.6	7.61	84	36	61.3	26.6	Micrococcaceae	Arthrobacter gangotriensis	Arthrobacter gangotriensis Lz1y draft (20 frags)	kp|7255071|814599|Glued fragments of sequence 814507 (Arthrobacter gangotriensis Lz1y Arthrobacter gangotriensis Lz1y, whole genome shotgun sequencing project from NCBI on Apr 03 2013 10:46AM) - 20 fragments[sequence_id 814599][seq_data_id 7255071][tax_node_id 1276920] Glued fragments of sequence 814507 (Arthrobacter gangotriensis Lz1y Arthrobacter gangotriensis Lz1y, whole genome shotgun sequenc…
21	kp|830428	10.94	6.54	66	19	51.1	15	Bradyrhizobiaceae	Nitrobacter hamburgensis	Nitrobacter hamburgensis X14 plasmid 2	ref|NC_007960.1|gnl|NCBI_GENOMES|19379|gi|92109490|Nitrobacter hamburgensis X14 plasmid 2, complete sequence[sequence_id 830428][seq_data_id 8132331][tax_node_id 323097]
22	kp|766768	6.07	6.07	79	22	60.8	17	Sphingomonadaceae	Sphingomonas wittichii	Sphingomonas wittichii RW1 plasmid pSWIT01	ref|NC_009507.1|gnl|NCBI_GENOMES|21063|gi|148550551|Sphingomonas wittichii RW1 plasmid pSWIT01, complete sequence[sequence_id 766768][seq_data_id 5368223][tax_node_id 392499]
23	kp|808834	3.48	3.48	51	14	38.7	10.4	Sphingomonadaceae	Sphingobium japonicum	Sphingobium japonicum UT26S plasmid pUT2	ref|NC_014009.1|gnl|NCBI_GENOMES|25977|gi|294057975|Sphingobium japonicum UT26S plasmid pUT2, complete sequence[sequence_id 808834][seq_data_id 7106281][tax_node_id 452662]
24	kp|899912	137.2	3.21	186	69	128.5	48.3	Xanthomonadaceae	Dyella jiangningensis	Dyella jiangningensis strain SBZ 3-12	gnl|PRJNA240144|Dyella_jiangningensis_>|gb|CP007444.1|gi|612502010|Dyella jiangningensis strain SBZ 3-12, complete genome[sequence_id 899912][seq_data_id 10867629][tax_node_id 1379159]
25	kp|803143	8.81	1.25	85	23	62.4	16.6	Hyphomicrobiaceae	Hyphomicrobium denitrificans	Hyphomicrobium denitrificans ATCC 51888 chromosome	ref|NC_014313.1|gnl|NCBI_GENOMES|26284|gi|300021538|Hyphomicrobium denitrificans ATCC 51888 chromosome, complete genome[sequence_id 803143][seq_data_id 6837650][tax_node_id 582899]
26	kp|806786	52.44	1.04	63	24	42.1	16.2	Enterobacteriaceae	Escherichia coli	Escherichia coli ETEC 1392/75 plasmid p75	ref|NC_014235.1|gnl|NCBI_GENOMES|26206|gi|298111016|Escherichia coli ETEC 1392/75 plasmid p75, complete sequence[sequence_id 806786][seq_data_id 7038035][tax_node_id 762608]
27	kp|834285	8.25	0.62	120	27	78.5	18.2	Flavobacteriaceae	Flavobacterium antarcticum	Flavobacterium antarcticum DSM 19726 draft (15 frags)	kp|8343245|834285|Glued fragments of sequence 834048 (Flavobacterium antarcticum DSM 19726 Flavobacterium antarcticum DSM 19726, whole genome shotgun sequencing project from NCBI on Jul 15 2013 3:02PM) - 15 fragments[sequence_id 834285][seq_data_id 8343245][tax_node_id 1111730] Glued fragments of sequence 834048 (Flavobacterium antarcticum DSM 19726 Flavobacterium antarcticum DSM 19726, whole gen…

## Sheet: Asp100_Soil_rep1
LLNL Axiom Results
iter_sel	target_id	initial_score	conditional_score	num_expected	num_detected	sum_expected	sum_detected	family	species	target_desc	target_annotation
0	kp|898687	365.42	365.42	264	131	182.6	91.4	Bradyrhizobiaceae	Bradyrhizobium yuanmingense	Bradyrhizobium yuanmingense CCBAU 35157 draft (457 frags)	kp|10856940|898687|Glued fragments of sequence 898046 (Bradyrhizobium yuanmingense CCBAU 35157 Bradyrhizobium yuanmingense CCBAU 35157, whole genome shotgun sequencing project from NCBI on Jun 19 2014 1:30PM) - 457 fragments[sequence_id 898687][seq_data_id 10856940][tax_node_id 1128328] Glued fragments of sequence 898046 (Bradyrhizobium yuanmingense CCBAU 35157 Bradyrhizobium yuanmingense CCBAU 3…
1	kp|855609	270.23	270.23	223	103	155.9	72.9	Xanthomonadaceae	Rhodanobacter spathiphylli	Rhodanobacter spathiphylli B39 draft (203 frags)	kp|9658759|855609|Glued fragments of sequence 854119 (Rhodanobacter spathiphylli B39 Rhodanobacter spathiphylli B39, whole genome shotgun sequencing project from NCBI on Dec 05 2013 10:16PM) - 203 fragments[sequence_id 855609][seq_data_id 9658759][tax_node_id 1163407] Glued fragments of sequence 854119 (Rhodanobacter spathiphylli B39 Rhodanobacter spathiphylli B39, whole genome shotgun sequencing…
2	kp|830088	304.77	188.26	166	97	117.4	68.8	Bradyrhizobiaceae	Nitrobacter hamburgensis	Nitrobacter hamburgensis X14 chromosome	ref|NC_007964.1|gnl|NCBI_GENOMES|19383|gi|92115633|Nitrobacter hamburgensis X14 chromosome, complete genome[sequence_id 830088][seq_data_id 8131991][tax_node_id 323097]
3	kp|907903	147.07	147.07	157	64	111	46.4	Micrococcaceae	Arthrobacter sp. 35W	Arthrobacter sp. 35W draft (6 frags)	kp|11624608|907903|Glued fragments of sequence 905656 (Arthrobacter sp. 35W Arthrobacter sp. 35W, whole genome shotgun sequencing project from NCBI on Jul 23 2014 07:58AM) - 6 fragments[sequence_id 907903][seq_data_id 11624608][tax_node_id 1132441] Glued fragments of sequence 905656 (Arthrobacter sp. 35W Arthrobacter sp. 35W, whole genome shotgun sequencing project from NCBI on Jul 23 2014 07:58A…
4	kp|811260	104.98	104.98	325	92	218.9	63.8	Enterobacteriaceae	Escherichia coli	Escherichia coli K-12 plasmid F DNA	ref|NC_002483.1|gnl|NCBI_GENOMES|15455|gi|9507713|Escherichia coli K-12 plasmid F DNA, complete sequence[sequence_id 811260][seq_data_id 7212445][tax_node_id 83333]
5	kp|834375	108.08	104.27	73	38	51.4	26.6	Nitrosomonadaceae	Nitrosospira sp. APG3	Nitrosospira sp. APG3 draft (84 frags)	kp|8343335|834375|Glued fragments of sequence 834139 (Nitrosospira sp. APG3 Nitrosospira sp. APG3, whole genome shotgun sequencing project from NCBI on Jul 15 2013 3:35PM) - 84 fragments[sequence_id 834375][seq_data_id 8343335][tax_node_id 1288494] Glued fragments of sequence 834139 (Nitrosospira sp. APG3 Nitrosospira sp. APG3, whole genome shotgun sequencing project from NCBI on Jul 15 2013 3:35…
6	kp|817848	91.19	91.19	111	42	76.4	30	Bacteria_unknownfamily	uncultured bacterium	Uncultured bacterium plasmid pB3 complete genome	ref|NC_006388.1|gnl|NCBI_GENOMES|18011|gi|55418005|Uncultured bacterium plasmid pB3 complete genome[sequence_id 817848][seq_data_id 7343582][tax_node_id 77133]
7	kp|868778	91.19	91.19	118	46	85.1	33.1	Acidobacteriaceae	Acidobacteriaceae bacterium TAA166	Acidobacteriaceae bacterium TAA166 strain TAA 166 draft (3 frags)	kp|10058352|868778|Glued fragments of sequence 868625 (Acidobacteriaceae bacterium TAA166 Acidobacteriaceae bacterium TAA166 strain TAA 166, whole genome shotgun sequencing project from NCBI on Apr 02 2014 1:10PM) - 3 fragments[sequence_id 868778][seq_data_id 10058352][tax_node_id 278963] Glued fragments of sequence 868625 (Acidobacteriaceae bacterium TAA166 Acidobacteriaceae bacterium TAA166 str…
8	bp|46347	71.63	71.63	168	54	119.9	38.6	Aspergillaceae	Aspergillus fumigatus	Aspergillus fumigatus Af10, combined chrs	Glued fragments of bioproject 46347(Aspergillus fumigatus Af10 genome sequencing project) - 1129 fragments[bioproject_id 46347][tax_node_id 1035095]
9	kp|807017	67.23	63.37	120	43	90.8	32.8	Enterobacteriaceae	Salmonella enterica	Salmonella enterica subsp. enterica serovar Dublin plasmid pMAK3	ref|NC_009982.1|gnl|NCBI_GENOMES|21568|gi|160431661|Salmonella enterica subsp. enterica serovar Dublin plasmid pMAK3, complete sequence[sequence_id 807017][seq_data_id 7038266][tax_node_id 98360]
10	kp|897626	195.66	62.95	177	79	125.1	55.8	Bradyrhizobiaceae	Afipia sp. OHSU_II-C2	Afipia sp. OHSU_II-C2 draft (69 frags)	kp|10752075|897626|Glued fragments of sequence 896490 (Afipia sp. OHSU_II-C2 Afipia sp. OHSU_II-C2, whole genome shotgun sequencing project from NCBI on Jun 10 2014 4:01PM) - 69 fragments[sequence_id 897626][seq_data_id 10752075][tax_node_id 1297861] Glued fragments of sequence 896490 (Afipia sp. OHSU_II-C2 Afipia sp. OHSU_II-C2, whole genome shotgun sequencing project from NCBI on Jun 10 2014 4:…
11	kp|907942	62.7	58.89	100	33	63.6	21.6	Flavobacteriaceae	Aequorivita capsosiphonis	Aequorivita capsosiphonis DSM 23843 draft (30 frags)	kp|11624647|907942|Glued fragments of sequence 905695 (Aequorivita capsosiphonis DSM 23843 Aequorivita capsosiphonis DSM 23843, whole genome shotgun sequencing project from NCBI on Jul 23 2014 08:21AM) - 30 fragments[sequence_id 907942][seq_data_id 11624647][tax_node_id 1120951] Glued fragments of sequence 905695 (Aequorivita capsosiphonis DSM 23843 Aequorivita capsosiphonis DSM 23843, whole geno…
12	kp|898710	66.33	58.62	318	81	210	54.5	Mycobacteriaceae	Mycobacterium asiaticum	Mycobacterium asiaticum DSM 44297 draft (103 frags)	kp|10856963|898710|Glued fragments of sequence 898069 (Mycobacterium asiaticum DSM 44297 Mycobacterium asiaticum DSM 44297, whole genome shotgun sequencing project from NCBI on Jun 19 2014 1:55PM) - 103 fragments[sequence_id 898710][seq_data_id 10856963][tax_node_id 1265310] Glued fragments of sequence 898069 (Mycobacterium asiaticum DSM 44297 Mycobacterium asiaticum DSM 44297, whole genome shotg…
13	kp|815598	58.06	46.74	188	54	128.6	37.3	Phyllobacteriaceae	Mesorhizobium metallidurans	Mesorhizobium metallidurans STM 2683 draft (191 frags)	kp|7318408|815598|Glued fragments of sequence 815129 (Mesorhizobium metallidurans STM 2683 Mesorhizobium metallidurans STM 2683, whole genome shotgun sequencing project from NCBI on Apr 15 2013 10:36PM) - 191 fragments[sequence_id 815598][seq_data_id 7318408][tax_node_id 1297569] Glued fragments of sequence 815129 (Mesorhizobium metallidurans STM 2683 Mesorhizobium metallidurans STM 2683, whole g…
14	kp|832885	57.63	46.17	120	40	84.1	27.4	Microbacteriaceae	Microbacterium sp. AO20a11	Microbacterium sp. AO20a11 draft (2500 frags)	kp|8282919|832885|Glued fragments of sequence 832599 (Microbacterium sp. AO20a11 Microbacterium sp. AO20a11, whole genome shotgun sequencing project from NCBI on Jun 28 2013 5:23PM) - 2500 fragments[sequence_id 832885][seq_data_id 8282919][tax_node_id 1201038] Glued fragments of sequence 832599 (Microbacterium sp. AO20a11 Microbacterium sp. AO20a11, whole genome shotgun sequencing project from NC…
15	kp|906436	46.3	42.48	100	33	70.2	22.9	Sphingomonadaceae	Sphingomonas astaxanthinifaciens	Sphingomonas astaxanthinifaciens DSM 22298 draft (3 frags)	kp|11623141|906436|Glued fragments of sequence 904171 (Sphingomonas astaxanthinifaciens DSM 22298 Sphingomonas astaxanthinifaciens DSM 22298, whole genome shotgun sequencing project from NCBI on Jul 22 2014 5:19PM) - 3 fragments[sequence_id 906436][seq_data_id 11623141][tax_node_id 1123267] Glued fragments of sequence 904171 (Sphingomonas astaxanthinifaciens DSM 22298 Sphingomonas astaxanthinifac…
16	kp|803746	35.76	35.76	118	37	87.7	27	Mycobacteriaceae	Mycobacterium chubuense	Mycobacterium chubuense NBB4 plasmid pMYCCH.01	ref|NC_018022.1|gnl|NCBI_GENOMES|29993|gi|392405727|Mycobacterium chubuense NBB4 plasmid pMYCCH.01, complete sequence[sequence_id 803746][seq_data_id 6838253][tax_node_id 710421]
17	kp|804643	37.32	33.51	175	48	120.1	32.4	Comamonadaceae	Variovorax paradoxus	Variovorax paradoxus EPS chromosome	ref|NC_014931.1|gnl|NCBI_GENOMES|26902|gi|319790694|Variovorax paradoxus EPS chromosome, complete genome[sequence_id 804643][seq_data_id 6839150][tax_node_id 595537]
18	kp|766534	79.46	30.28	65	31	49.6	23.9	Bradyrhizobiaceae	Nitrobacter hamburgensis	Nitrobacter hamburgensis X14 plasmid 3	ref|NC_007961.1|gnl|NCBI_GENOMES|19380|gi|92109663|Nitrobacter hamburgensis X14 plasmid 3, complete sequence[sequence_id 766534][seq_data_id 5367989][tax_node_id 323097]
19	kp|896862	32.35	24.73	139	35	88.6	22.9	Flavobacteriaceae	Flavobacterium sp. EM1321	Flavobacterium sp. EM1321 draft (56 frags)	kp|10751311|896862|Glued fragments of sequence 895719 (Flavobacterium sp. EM1321 Flavobacterium sp. EM1321, whole genome shotgun sequencing project from NCBI on Jun 10 2014 09:16AM) - 56 fragments[sequence_id 896862][seq_data_id 10751311][tax_node_id 1492738] Glued fragments of sequence 895719 (Flavobacterium sp. EM1321 Flavobacterium sp. EM1321, whole genome shotgun sequencing project from NCBI …
20	kp|907270	309.68	21.1	259	119	176.9	81.1	Bradyrhizobiaceae	Bradyrhizobium elkanii	Bradyrhizobium elkanii USDA 3254 draft (87 frags)	kp|11623975|907270|Glued fragments of sequence 905014 (Bradyrhizobium elkanii USDA 3254 Bradyrhizobium elkanii USDA 3254, whole genome shotgun sequencing project from NCBI on Jul 23 2014 01:12AM) - 87 fragments[sequence_id 907270][seq_data_id 11623975][tax_node_id 1079479] Glued fragments of sequence 905014 (Bradyrhizobium elkanii USDA 3254 Bradyrhizobium elkanii USDA 3254, whole genome shotgun s…
21	kp|882676	17.87	17.87	77	22	55.1	15.5	Enterobacteriaceae	Escherichia coli	Escherichia coli XH140A plasmid pTHR Contig96	gb|AFVX01000096.1|gnl|WGS:AFVX01|Contig96|gi|342360664|Escherichia coli XH140A plasmid pTHR Contig96, whole genome shotgun sequence[sequence_id 882676][seq_data_id 10328945][tax_node_id 1068608]
22	kp|814599	82.52	15	84	36	61.3	26.5	Micrococcaceae	Arthrobacter gangotriensis	Arthrobacter gangotriensis Lz1y draft (20 frags)	kp|7255071|814599|Glued fragments of sequence 814507 (Arthrobacter gangotriensis Lz1y Arthrobacter gangotriensis Lz1y, whole genome shotgun sequencing project from NCBI on Apr 03 2013 10:46AM) - 20 fragments[sequence_id 814599][seq_data_id 7255071][tax_node_id 1276920] Glued fragments of sequence 814507 (Arthrobacter gangotriensis Lz1y Arthrobacter gangotriensis Lz1y, whole genome shotgun sequenc…
23	kp|768485	29.16	10.66	109	31	74.3	20.7	Oxalobacteraceae	Janthinobacterium sp. Marseille	Janthinobacterium sp. Marseille chromosome	ref|NC_009659.1|gnl|NCBI_GENOMES|21216|gi|152979768|Janthinobacterium sp. Marseille chromosome, complete genome[sequence_id 768485][seq_data_id 5369940][tax_node_id 375286]
24	kp|766768	10.29	10.29	79	23	60.8	17.5	Sphingomonadaceae	Sphingomonas wittichii	Sphingomonas wittichii RW1 plasmid pSWIT01	ref|NC_009507.1|gnl|NCBI_GENOMES|21063|gi|148550551|Sphingomonas wittichii RW1 plasmid pSWIT01, complete sequence[sequence_id 766768][seq_data_id 5368223][tax_node_id 392499]
25	kp|821735	35.63	9.13	84	28	59.4	18.7	Alcaligenaceae	Pusillimonas noertemannii	Pusillimonas noertemannii BS8 draft (121 frags)	kp|7626013|821735|Glued fragments of sequence 820468 (Pusillimonas noertemannii BS8 Pusillimonas noertemannii BS8, whole genome shotgun sequencing project from NCBI on Apr 29 2013 7:35PM) - 121 fragments[sequence_id 821735][seq_data_id 7626013][tax_node_id 1231391] Glued fragments of sequence 820468 (Pusillimonas noertemannii BS8 Pusillimonas noertemannii BS8, whole genome shotgun sequencing proj…
26	kp|816373	82.35	7.82	109	41	75.1	28.1	Micrococcaceae	Arthrobacter crystallopoietes	Arthrobacter crystallopoietes BAB-32 draft (347 frags)	kp|7342107|816373|Glued fragments of sequence 815990 (Arthrobacter crystallopoietes BAB-32 Arthrobacter crystallopoietes BAB-32, whole genome shotgun sequencing project from NCBI on Apr 22 2013 3:18PM) - 347 fragments[sequence_id 816373][seq_data_id 7342107][tax_node_id 1246476] Glued fragments of sequence 815990 (Arthrobacter crystallopoietes BAB-32 Arthrobacter crystallopoietes BAB-32, whole ge…
27	kp|753747	10.41	6.6	182	45	125.6	30.6	Rhodobacteraceae	Rhodobacter sphaeroides	Rhodobacter sphaeroides ATCC 17025 chromosome	ref|NC_009428.1|gnl|NCBI_GENOMES|20943|gi|146276058|Rhodobacter sphaeroides ATCC 17025 chromosome, complete genome[sequence_id 753747][seq_data_id 3954135][tax_node_id 349102]
28	kp|803143	14.34	2.73	85	24	62.4	17.3	Hyphomicrobiaceae	Hyphomicrobium denitrificans	Hyphomicrobium denitrificans ATCC 51888 chromosome	ref|NC_014313.1|gnl|NCBI_GENOMES|26284|gi|300021538|Hyphomicrobium denitrificans ATCC 51888 chromosome, complete genome[sequence_id 803143][seq_data_id 6837650][tax_node_id 582899]

[truncated: 11 more sheets: Asp100_Soil_rep2, Asp1K_Soil_rep1, Asp1K_Soil_rep2, Asp10K_Soil_rep1, Asp10K_Soil_rep2, Vacc100_Soil_rep1, Vacc100_Soil_rep2, Vacc1K_Soil_rep1, Vacc1K_Soil_rep2, Vacc10K_Soil_rep1, Vacc10K_Soil_rep2]
