# Supplementary material for: Axiom Microbiome Array, the next generation microarray for high-throughput pathogen and microbiome analysis
Source: PLoS One. 2019 Feb 8;14(2):e0212045. doi: 10.1371/journal.pone.0212045 (PMC6368325; doi:10.1371/journal.pone.0212045)
Supplement: S2 Table — The results from each sample are separated by tabs. (XLSX) [file pone.0212045.s002.xlsx]

## Sheet: KSU_145_RNA_2016_0728_N4_GT4_A0
iter_sel	target_id	initial_score	conditional_score	num_expected	num_detected	sum_expected	sum_detected	family	species	target_desc	target_annotation
0	kp|520118	793.99	793.99	301	221	199.3	148.2	Arteriviridae	Porcine reproductive and respiratory syndrome virus	Porcine respiratory and reproductive syndrome virus isolate Ingelvac ATP	gi|116006721|gb|DQ988080.1| Porcine respiratory and reproductive syndrome virus isolate Ingelvac ATP, complete genome[sequence_id 520118][seq_data_id 798078][tax_node_id 28344]
1	kp|684069	194.51	194.51	63	51	45	37	Retroviridae	Porcine type-C oncovirus	Sequence 23 from Patent WO0071726	gi|12226828|emb|AX052638.1| Sequence 23 from Patent WO0071726[sequence_id 684069][seq_data_id 1435059][tax_node_id 61673]
2	kp|862128	130.61	130.61	121	51	74	31.1	Circoviridae	Porcine circovirus-2	Porcine circovirus 2 isolate CQBB10	gb|KF742540.1|gi|573464088|Porcine circovirus 2 isolate CQBB10, complete genome[sequence_id 862128][seq_data_id 9903768][tax_node_id 85708]
3	kp|3491	593.1	81.94	303	182	198.3	121	Arteriviridae	Porcine reproductive and respiratory syndrome virus	AF325691 Porcine reproductive and respiratory syndrome virus isolate NVSL 97-7985 IA 1-4-2	gi|12744849|gb|AF325691.1|AF325691 Porcine reproductive and respiratory syndrome virus isolate NVSL 97-7985 IA 1-4-2, complete genome[sequence_id 3491][seq_data_id 3491][tax_node_id 28344]
4	kp|741017	79.29	79.29	66	30	47.2	22.2	Anelloviridae	Torque teno sus virus 1a	Torque teno sus virus 1 isolate TTV1Hlj20	gb|HM633256.1|gi|307341487|Torque teno sus virus 1 isolate TTV1Hlj20, complete genome[sequence_id 741017][seq_data_id 2953377][tax_node_id 687386]
5	kp|775822	178.07	54.18	183	76	120.2	49.5	Arteriviridae	Porcine reproductive and respiratory syndrome virus	Porcine reproductive and respiratory syndrome virus strain QY2010	gb|JQ743666.1|gi|388540923|Porcine reproductive and respiratory syndrome virus strain QY2010, complete genome[sequence_id 775822][seq_data_id 5384506][tax_node_id 28344]
6	kp|811260	45.04	45.04	325	81	218.9	55.8	Enterobacteriaceae	Escherichia coli	Escherichia coli K-12 plasmid F DNA	ref|NC_002483.1|gnl|NCBI_GENOMES|15455|gi|9507713|Escherichia coli K-12 plasmid F DNA, complete sequence[sequence_id 811260][seq_data_id 7212445][tax_node_id 83333]
7	kp|910379	106.39	33.9	74	36	44.4	22.2	Circoviridae	Porcine circovirus-2	Porcine circovirus-2 isolate PCV2-1	gb|KJ778679.1|gi|671183112|Porcine circovirus-2 isolate PCV2-1, complete genome[sequence_id 910379][seq_data_id 11662565][tax_node_id 85708]
8	kp|751289	112.12	23.67	69	37	49	26.7	Retroviridae	Porcine type-C oncovirus	Porcine endogenous retrovirus A clone 907F8	gb|HQ540591.1|gi|333034204|Porcine endogenous retrovirus A clone 907F8, complete genome[sequence_id 751289][seq_data_id 3600140][tax_node_id 194958]
9	kp|682745	181.81	11.09	64	49	46.6	36.1	Retroviridae	Porcine type-C oncovirus	Porcine endogenous retrovirus C/A gag protein gene complete cds; pol protein gene partial cds; and env protein gene complete cds	gi|50429161|gb|AY570980.1| Porcine endogenous retrovirus C/A gag protein gene, complete cds; pol protein gene, partial cds; and env protein gene, complete cds[sequence_id 682745][seq_data_id 1433735][tax_node_id 286072]
10	kp|3280	78.63	9.32	74	31	45.9	19.1	Circoviridae	Porcine circovirus-2	AF364094 Porcine circovirus type 2	gi|13991879|gb|AF364094.1|AF364094 Porcine circovirus type 2, complete genome[sequence_id 3280][seq_data_id 3280][tax_node_id 85708]
11	kp|651569	74.49	8.78	59	27	34.5	15.4	Circoviridae	Porcine circovirus-2	Porcine circovirus 2 isolate GRE-3	gb|DQ915587.1|gi|121545858|Porcine circovirus 2 isolate GRE-3, complete genome[sequence_id 651569][seq_data_id 1176454][tax_node_id 85708]
12	kp|899528	244.05	5.01	179	87	116	56.2	Arteriviridae	Porcine reproductive and respiratory syndrome virus	Porcine reproductive and respiratory syndrome virus strain QUAL2_After	gb|EF536002.1|gi|156617487|Porcine reproductive and respiratory syndrome virus strain QUAL2_After, complete genome[sequence_id 899528][seq_data_id 10867245][tax_node_id 28344]

## Sheet: KSU_147_RNA_2016_0728_N4_GT4_B0
iter_sel	target_id	initial_score	conditional_score	num_expected	num_detected	sum_expected	sum_detected	family	species	target_desc	target_annotation
0	kp|656823	686.05	686.05	312	202	206.6	134.9	Arteriviridae	Porcine reproductive and respiratory syndrome virus	Porcine reproductive and respiratory syndrome virus strain NVSL 97-7895	gb|AY545985.1|gi|45360239|Porcine reproductive and respiratory syndrome virus strain NVSL 97-7895, complete genome[sequence_id 656823][seq_data_id 1232534][tax_node_id 28344]
1	kp|639760	214.82	214.82	124	69	78.2	43.6	Circoviridae	Porcine circovirus-2	Porcine circovirus 2 strain GXHZ-2	gb|EF675231.1|gi|157092199|Porcine circovirus 2 strain GXHZ-2, complete genome[sequence_id 639760][seq_data_id 1131108][tax_node_id 85708]
2	kp|682745	154.79	154.79	64	44	46.6	32.4	Retroviridae	Porcine type-C oncovirus	Porcine endogenous retrovirus C/A gag protein gene complete cds; pol protein gene partial cds; and env protein gene complete cds	gi|50429161|gb|AY570980.1| Porcine endogenous retrovirus C/A gag protein gene, complete cds; pol protein gene, partial cds; and env protein gene, complete cds[sequence_id 682745][seq_data_id 1433735][tax_node_id 286072]
3	kp|879278	97.88	97.88	101	42	68.1	28	Parvoviridae	Ungulate bocaparvovirus 5	Porcine bocavirus 3 isolate IN109-2 NS1 NP1 and VP1/VP2 genes complete cds	gb|KF025383.1|gi|589061187|Porcine bocavirus 3 isolate IN109-2 NS1, NP1, and VP1/VP2 genes, complete cds[sequence_id 879278][seq_data_id 10325542][tax_node_id 1084715]
4	kp|881451	181.77	69.62	101	58	64.4	36.6	Circoviridae	Porcine circovirus-2	Porcine circovirus 2 isolate HD1-9	gb|JQ181586.1|gi|407929926|Porcine circovirus 2 isolate HD1-9, complete genome[sequence_id 881451][seq_data_id 10327720][tax_node_id 85708]
5	kp|900276	399.71	45.15	262	135	169	88	Arteriviridae	Porcine reproductive and respiratory syndrome virus	Porcine reproductive and respiratory syndrome virus strain MN30100	gb|EF536000.1|gi|156617469|Porcine reproductive and respiratory syndrome virus strain MN30100, complete genome[sequence_id 900276][seq_data_id 10867993][tax_node_id 28344]
6	kp|910379	173.51	42.8	74	50	44.4	30.6	Circoviridae	Porcine circovirus-2	Porcine circovirus-2 isolate PCV2-1	gb|KJ778679.1|gi|671183112|Porcine circovirus-2 isolate PCV2-1, complete genome[sequence_id 910379][seq_data_id 11662565][tax_node_id 85708]
7	kp|742539	35.65	35.65	102	29	66	18.5	Anelloviridae	Torque teno sus virus 1b	Torque teno sus virus 2 isolate PTTV2b-VA	gb|GU456385.1|gi|290574443|Torque teno sus virus 2 isolate PTTV2b-VA, complete genome[sequence_id 742539][seq_data_id 2954899][tax_node_id 687387]
8	kp|632555	133.29	22.5	71	41	41.4	24.3	Circoviridae	Porcine circovirus-2	Porcine circovirus 2 strain HLJ1	gb|EF592576.1|gi|147883261|Porcine circovirus 2 strain HLJ1, complete genome[sequence_id 632555][seq_data_id 996569][tax_node_id 85708]
9	kp|899528	211.34	17.97	179	80	116	51.8	Arteriviridae	Porcine reproductive and respiratory syndrome virus	Porcine reproductive and respiratory syndrome virus strain QUAL2_After	gb|EF536002.1|gi|156617487|Porcine reproductive and respiratory syndrome virus strain QUAL2_After, complete genome[sequence_id 899528][seq_data_id 10867245][tax_node_id 28344]
10	kp|773792	48.66	17.03	45	19	29.6	12.6	Circoviridae	Porcine circovirus-2	Porcine circovirus 2 isolate JSTZ	gb|JQ690758.1|gi|388556068|Porcine circovirus 2 isolate JSTZ, complete genome[sequence_id 773792][seq_data_id 5382345][tax_node_id 85708]
11	kp|811260	15.29	15.29	325	76	218.9	51.4	Enterobacteriaceae	Escherichia coli	Escherichia coli K-12 plasmid F DNA	ref|NC_002483.1|gnl|NCBI_GENOMES|15455|gi|9507713|Escherichia coli K-12 plasmid F DNA, complete sequence[sequence_id 811260][seq_data_id 7212445][tax_node_id 83333]
12	kp|734973	77.11	13.24	51	26	34	17.7	Retroviridae	Porcine type-C oncovirus	Porcine endogenous type C retrovirus clone 6 from China	gb|EF133960.1|gi|119393850|Porcine endogenous type C retrovirus clone 6 from China, complete genome[sequence_id 734973][seq_data_id 2624013][tax_node_id 509154]
13	kp|740976	33.31	10.45	61	20	40.3	13	Anelloviridae	Torque teno sus virus 1b	Torque teno sus virus 2 isolate TTV2Bj7-2	gb|HM633214.1|gi|307341502|Torque teno sus virus 2 isolate TTV2Bj7-2, complete genome[sequence_id 740976][seq_data_id 2953336][tax_node_id 687387]
14	kp|653212	153.43	7.37	99	51	58.7	30.2	Circoviridae	Porcine circovirus-2	Porcine circovirus 2 strain YangZhou0705	gb|EU503040.1|gi|169212165|Porcine circovirus 2 strain YangZhou0705, complete genome[sequence_id 653212][seq_data_id 1181408][tax_node_id 85708]
15	kp|651569	107.58	4.55	59	34	34.5	19.6	Circoviridae	Porcine circovirus-2	Porcine circovirus 2 isolate GRE-3	gb|DQ915587.1|gi|121545858|Porcine circovirus 2 isolate GRE-3, complete genome[sequence_id 651569][seq_data_id 1176454][tax_node_id 85708]
16	kp|3280	132.87	2.09	74	43	45.9	25.6	Circoviridae	Porcine circovirus-2	AF364094 Porcine circovirus type 2	gi|13991879|gb|AF364094.1|AF364094 Porcine circovirus type 2, complete genome[sequence_id 3280][seq_data_id 3280][tax_node_id 85708]
17	kp|903444	170.8	1.57	89	53	53	31.4	Circoviridae	Porcine circovirus-2	Porcine circovirus 2 isolate PCV2_Uy 2	gb|KC688419.1|gi|519668552|Porcine circovirus 2 isolate PCV2_Uy 2, complete genome[sequence_id 903444][seq_data_id 11251879][tax_node_id 85708]
18	kp|714971	159.28	0.9	73	47	43.8	28.6	Circoviridae	Porcine circovirus-2	Porcine circovirus 2 strain DY	gb|GU017735.1|gi|262212678|Porcine circovirus 2 strain DY, complete genome[sequence_id 714971][seq_data_id 2184879][tax_node_id 85708]

## Sheet: KSU_148_RNA_2016_0728_N4_GT4_C0
iter_sel	target_id	initial_score	conditional_score	num_expected	num_detected	sum_expected	sum_detected	family	species	target_desc	target_annotation
0	kp|520118	487.17	487.17	301	161	199.3	107	Arteriviridae	Porcine reproductive and respiratory syndrome virus	Porcine respiratory and reproductive syndrome virus isolate Ingelvac ATP	gi|116006721|gb|DQ988080.1| Porcine respiratory and reproductive syndrome virus isolate Ingelvac ATP, complete genome[sequence_id 520118][seq_data_id 798078][tax_node_id 28344]
1	kp|12141	322.17	322.17	120	90	74.7	56.4	Circoviridae	Porcine circovirus-2	Porcine circovirus type 2 strain SC	gi|18448942|gb|AF465211.1| Porcine circovirus type 2 strain SC, complete genome[sequence_id 12141][seq_data_id 27274][tax_node_id 85708]
2	kp|684069	132.83	132.83	63	40	45	28.5	Retroviridae	Porcine type-C oncovirus	Sequence 23 from Patent WO0071726	gi|12226828|emb|AX052638.1| Sequence 23 from Patent WO0071726[sequence_id 684069][seq_data_id 1435059][tax_node_id 61673]
3	kp|762386	200.89	124.99	103	62	63.9	38.4	Circoviridae	Porcine circovirus-2	Porcine circovirus 2 isolate Mal008/11-Melaka	gb|JF690917.1|gi|328905437|Porcine circovirus 2 isolate Mal008/11-Melaka, complete genome[sequence_id 762386][seq_data_id 5164455][tax_node_id 85708]
4	kp|770038	231.22	53.16	119	71	73.3	44.2	Circoviridae	Porcine circovirus-2	Porcine circovirus 2 strain 09LN	gb|HQ395040.1|gi|347723449|Porcine circovirus 2 strain 09LN, complete genome[sequence_id 770038][seq_data_id 5378591][tax_node_id 85708]
5	kp|730485	29.34	29.34	59	20	43.4	14.7	Retroviridae	Porcine type-C oncovirus	Porcine endogenous retrovirus E	ref|NC_003059.1|gnl|NCBI_GENOMES|15760|gi|15187162|Porcine endogenous retrovirus E, complete genome[sequence_id 730485][seq_data_id 2500666][tax_node_id 168238]
6	kp|735628	217.56	27.05	110	66	69	42.2	Circoviridae	Porcine circovirus-2	Porcine circovirus 2 isolate DE	gb|HM142897.1|gi|300791252|Porcine circovirus 2 isolate DE, complete genome[sequence_id 735628][seq_data_id 2676821][tax_node_id 85708]
7	kp|879633	185.81	22.38	86	55	54.6	35.4	Circoviridae	Porcine circovirus-2	Porcine circovirus 2 isolate Kaiyang	gb|KJ139962.1|gi|602654837|Porcine circovirus 2 isolate Kaiyang, complete genome[sequence_id 879633][seq_data_id 10325897][tax_node_id 85708]
8	kp|881348	242.31	20.34	113	72	69.9	44.8	Circoviridae	Porcine circovirus-2	Porcine circovirus 2 isolate TN4-1	gb|JQ181604.1|gi|407929980|Porcine circovirus 2 isolate TN4-1, complete genome[sequence_id 881348][seq_data_id 10327617][tax_node_id 85708]
9	kp|903444	180.27	14.56	89	55	53	32.5	Circoviridae	Porcine circovirus-2	Porcine circovirus 2 isolate PCV2_Uy 2	gb|KC688419.1|gi|519668552|Porcine circovirus 2 isolate PCV2_Uy 2, complete genome[sequence_id 903444][seq_data_id 11251879][tax_node_id 85708]
10	kp|751289	86.6	9.82	69	32	49	23.3	Retroviridae	Porcine type-C oncovirus	Porcine endogenous retrovirus A clone 907F8	gb|HQ540591.1|gi|333034204|Porcine endogenous retrovirus A clone 907F8, complete genome[sequence_id 751289][seq_data_id 3600140][tax_node_id 194958]
11	kp|651569	102.49	6.73	59	33	34.5	18.9	Circoviridae	Porcine circovirus-2	Porcine circovirus 2 isolate GRE-3	gb|DQ915587.1|gi|121545858|Porcine circovirus 2 isolate GRE-3, complete genome[sequence_id 651569][seq_data_id 1176454][tax_node_id 85708]
12	kp|802889	254.01	6.58	98	72	60.9	44.5	Circoviridae	Porcine circovirus-2	Porcine circovirus 2 isolate TY1	gb|HQ202949.1|gi|344227203|Porcine circovirus 2 isolate TY1, complete genome[sequence_id 802889][seq_data_id 6837396][tax_node_id 85708]
13	kp|714971	139.58	4.5	73	43	43.8	26	Circoviridae	Porcine circovirus-2	Porcine circovirus 2 strain DY	gb|GU017735.1|gi|262212678|Porcine circovirus 2 strain DY, complete genome[sequence_id 714971][seq_data_id 2184879][tax_node_id 85708]
14	kp|3280	169.49	3.23	74	50	45.9	30.4	Circoviridae	Porcine circovirus-2	AF364094 Porcine circovirus type 2	gi|13991879|gb|AF364094.1|AF364094 Porcine circovirus type 2, complete genome[sequence_id 3280][seq_data_id 3280][tax_node_id 85708]
15	kp|881344	68.23	2.56	134	43	88.8	28.7	Arteriviridae	Porcine reproductive and respiratory syndrome virus	Porcine reproductive and respiratory syndrome virus strain CA-2	gb|KF555450.1|gi|558705790|Porcine reproductive and respiratory syndrome virus strain CA-2, complete genome[sequence_id 881344][seq_data_id 10327613][tax_node_id 28344]
16	kp|632555	127.89	2.09	71	40	41.4	23.4	Circoviridae	Porcine circovirus-2	Porcine circovirus 2 strain HLJ1	gb|EF592576.1|gi|147883261|Porcine circovirus 2 strain HLJ1, complete genome[sequence_id 632555][seq_data_id 996569][tax_node_id 85708]

## Sheet: KSU_170_RNA_2016_0728_N4_GT4_D0
iter_sel	target_id	initial_score	conditional_score	num_expected	num_detected	sum_expected	sum_detected	family	species	target_desc	target_annotation
0	kp|696871	262.36	262.36	124	78	77.9	49.9	Circoviridae	Porcine circovirus-2	Porcine circovirus 2 DNA	emb|AJ223185.1|gi|3293040|Porcine circovirus 2 DNA, complete genome, isolate ISU-31[sequence_id 696871][seq_data_id 1694459][tax_node_id 85708]
1	kp|751289	137.85	137.85	69	42	49	30.3	Retroviridae	Porcine type-C oncovirus	Porcine endogenous retrovirus A clone 907F8	gb|HQ540591.1|gi|333034204|Porcine endogenous retrovirus A clone 907F8, complete genome[sequence_id 751289][seq_data_id 3600140][tax_node_id 194958]
2	kp|800865	75.78	75.78	125	40	80.3	27.4	Mycoplasmataceae	Mycoplasma hyorhinis	Mycoplasma hyorhinis SK76 chromosome	ref|NC_019552.1|gnl|NCBI_GENOMES|31598|gi|423262555|Mycoplasma hyorhinis SK76 chromosome, complete genome[sequence_id 800865][seq_data_id 6789762][tax_node_id 1118964]
3	kp|730485	62.69	62.69	59	26	43.4	19.3	Retroviridae	Porcine type-C oncovirus	Porcine endogenous retrovirus E	ref|NC_003059.1|gnl|NCBI_GENOMES|15760|gi|15187162|Porcine endogenous retrovirus E, complete genome[sequence_id 730485][seq_data_id 2500666][tax_node_id 168238]
4	kp|682435	134.7	58.47	63	40	44.7	28.7	Retroviridae	Porcine type-C oncovirus	Porcine endogenous retrovirus C/A isolate C/A 4 gag protein (gag) pol protein (pol) and envelope glycoprotein (env) genes complete cds	gi|63054320|gb|AY953542.1| Porcine endogenous retrovirus C/A isolate C/A 4 gag protein (gag), pol protein (pol), and envelope glycoprotein (env) genes, complete cds[sequence_id 682435][seq_data_id 1433425][tax_node_id 286072]
5	kp|881348	192.88	54.73	113	62	69.9	38.6	Circoviridae	Porcine circovirus-2	Porcine circovirus 2 isolate TN4-1	gb|JQ181604.1|gi|407929980|Porcine circovirus 2 isolate TN4-1, complete genome[sequence_id 881348][seq_data_id 10327617][tax_node_id 85708]
6	kp|841422	24.76	24.76	130	33	84.6	21.5	Pasteurellaceae	Aggregatibacter sp. oral taxon 458	Aggregatibacter sp. oral taxon 458 str. W10330 draft (110 frags)	kp|8597680|841422|Glued fragments of sequence 841277 (Aggregatibacter sp. oral taxon 458 str. W10330 Aggregatibacter sp. oral taxon 458 str. W10330, whole genome shotgun sequencing project from NCBI on Sep 27 2013 12:28PM) - 110 fragments[sequence_id 841422][seq_data_id 8597680][tax_node_id 1321772] Glued fragments of sequence 841277 (Aggregatibacter sp. oral taxon 458 str. W10330 Aggregatibacter…
7	kp|751393	48.82	17.01	33	17	23.7	12.2	Retroviridae	Porcine type-C oncovirus	Porcine endogenous retrovirus B clone 742H1	gb|HQ540594.1|gi|333034216|Porcine endogenous retrovirus B clone 742H1, complete genome[sequence_id 751393][seq_data_id 3600244][tax_node_id 194959]
8	kp|899047	11.92	11.92	90	22	60.9	15.6	Campylobacteraceae	Campylobacter mucosalis	Campylobacter mucosalis strain DSM 21682 draft (42 frags)	kp|10857300|899047|Glued fragments of sequence 898407 (Campylobacter mucosalis Campylobacter mucosalis strain DSM 21682, whole genome shotgun sequencing project from NCBI on Jun 19 2014 5:22PM) - 42 fragments[sequence_id 899047][seq_data_id 10857300][tax_node_id 202] Glued fragments of sequence 898407 (Campylobacter mucosalis Campylobacter mucosalis strain DSM 21682, whole genome shotgun sequenci…
9	kp|754625	189.8	2.65	115	62	73	39.7	Circoviridae	Porcine circovirus-2	Porcine circovirus 2 isolate 1314-09-1	gb|HQ591381.1|gi|339714860|Porcine circovirus 2 isolate 1314-09-1, complete genome[sequence_id 754625][seq_data_id 4038209][tax_node_id 85708]

## Sheet: KSU_171_RNA_2016_0728_N4_GT4_F0
iter_sel	target_id	initial_score	conditional_score	num_expected	num_detected	sum_expected	sum_detected	family	species	target_desc	target_annotation
0	kp|734973	146.34	146.34	51	39	34	26.8	Retroviridae	Porcine type-C oncovirus	Porcine endogenous type C retrovirus clone 6 from China	gb|EF133960.1|gi|119393850|Porcine endogenous type C retrovirus clone 6 from China, complete genome[sequence_id 734973][seq_data_id 2624013][tax_node_id 509154]
1	kp|633487	75.41	75.41	75	30	44.7	18.1	Circoviridae	Porcine circovirus-2	Porcine circovirus 2 isolate k52	gb|DQ629117.1|gi|108796573|Porcine circovirus 2 isolate k52, complete genome[sequence_id 633487][seq_data_id 1002608][tax_node_id 85708]
2	kp|682745	128.24	55.67	64	39	46.6	28.7	Retroviridae	Porcine type-C oncovirus	Porcine endogenous retrovirus C/A gag protein gene complete cds; pol protein gene partial cds; and env protein gene complete cds	gi|50429161|gb|AY570980.1| Porcine endogenous retrovirus C/A gag protein gene, complete cds; pol protein gene, partial cds; and env protein gene, complete cds[sequence_id 682745][seq_data_id 1433735][tax_node_id 286072]
3	kp|730485	51.79	51.79	59	24	43.4	17.8	Retroviridae	Porcine type-C oncovirus	Porcine endogenous retrovirus E	ref|NC_003059.1|gnl|NCBI_GENOMES|15760|gi|15187162|Porcine endogenous retrovirus E, complete genome[sequence_id 730485][seq_data_id 2500666][tax_node_id 168238]
4	kp|899047	20.52	20.52	90	24	60.9	16.7	Campylobacteraceae	Campylobacter mucosalis	Campylobacter mucosalis strain DSM 21682 draft (42 frags)	kp|10857300|899047|Glued fragments of sequence 898407 (Campylobacter mucosalis Campylobacter mucosalis strain DSM 21682, whole genome shotgun sequencing project from NCBI on Jun 19 2014 5:22PM) - 42 fragments[sequence_id 899047][seq_data_id 10857300][tax_node_id 202] Glued fragments of sequence 898407 (Campylobacter mucosalis Campylobacter mucosalis strain DSM 21682, whole genome shotgun sequenci…
5	kp|751289	139.08	18.2	69	42	49	30.6	Retroviridae	Porcine type-C oncovirus	Porcine endogenous retrovirus A clone 907F8	gb|HQ540591.1|gi|333034204|Porcine endogenous retrovirus A clone 907F8, complete genome[sequence_id 751289][seq_data_id 3600140][tax_node_id 194958]
6	kp|919504	17.12	17.12	129	32	85.2	21.2	Pasteurellaceae	Mannheimia varigena	Mannheimia varigena USDA-ARS-USMARC-1261	gb|CP006942.1|gi|575439963|Mannheimia varigena USDA-ARS-USMARC-1261, complete genome[sequence_id 919504][seq_data_id 11781081][tax_node_id 1432056]
7	kp|803456	74.42	2.19	75	30	43.9	17.4	Circoviridae	Porcine circovirus-2	Porcine circovirus 2 isolate TY2	gb|HQ202956.1|gi|344227224|Porcine circovirus 2 isolate TY2, complete genome[sequence_id 803456][seq_data_id 6837963][tax_node_id 85708]
8	kp|751393	48.82	0.88	33	17	23.7	12.2	Retroviridae	Porcine type-C oncovirus	Porcine endogenous retrovirus B clone 742H1	gb|HQ540594.1|gi|333034216|Porcine endogenous retrovirus B clone 742H1, complete genome[sequence_id 751393][seq_data_id 3600244][tax_node_id 194959]

## Sheet: KSU_173_RNA_2016_0728_N4_GT4_E0
iter_sel	target_id	initial_score	conditional_score	num_expected	num_detected	sum_expected	sum_detected	family	species	target_desc	target_annotation
0	kp|520118	361.42	361.42	301	136	199.3	91	Arteriviridae	Porcine reproductive and respiratory syndrome virus	Porcine respiratory and reproductive syndrome virus isolate Ingelvac ATP	gi|116006721|gb|DQ988080.1| Porcine respiratory and reproductive syndrome virus isolate Ingelvac ATP, complete genome[sequence_id 520118][seq_data_id 798078][tax_node_id 28344]
1	kp|735990	144.38	144.38	51	39	34.4	26.6	Retroviridae	Porcine type-C oncovirus	Porcine endogenous retrovirus C	gb|HM159246.1|gi|300825687|Porcine endogenous retrovirus C, complete genome[sequence_id 735990][seq_data_id 2688246][tax_node_id 509154]
2	kp|862128	122.08	122.08	121	49	74	29.9	Circoviridae	Porcine circovirus-2	Porcine circovirus 2 isolate CQBB10	gb|KF742540.1|gi|573464088|Porcine circovirus 2 isolate CQBB10, complete genome[sequence_id 862128][seq_data_id 9903768][tax_node_id 85708]
3	kp|867073	52.74	52.74	69	25	45.8	17.4	Fusobacteriaceae	Fusobacterium nucleatum	Fusobacterium nucleatum subsp. animalis 7_1 cont1.3	gnl|WGS:AKBT01|cont1.3|gb|AKBT01000003.1|gi|391738174|Fusobacterium nucleatum subsp. animalis 7_1 cont1.3, whole genome shotgun sequence[sequence_id 867073][seq_data_id 10004700][tax_node_id 457405]
4	kp|730485	46.13	46.13	59	23	43.4	17	Retroviridae	Porcine type-C oncovirus	Porcine endogenous retrovirus E	ref|NC_003059.1|gnl|NCBI_GENOMES|15760|gi|15187162|Porcine endogenous retrovirus E, complete genome[sequence_id 730485][seq_data_id 2500666][tax_node_id 168238]
5	kp|800865	45.61	45.61	125	34	80.3	23.4	Mycoplasmataceae	Mycoplasma hyorhinis	Mycoplasma hyorhinis SK76 chromosome	ref|NC_019552.1|gnl|NCBI_GENOMES|31598|gi|423262555|Mycoplasma hyorhinis SK76 chromosome, complete genome[sequence_id 800865][seq_data_id 6789762][tax_node_id 1118964]
6	kp|682745	121.81	29.11	64	38	46.6	27.8	Retroviridae	Porcine type-C oncovirus	Porcine endogenous retrovirus C/A gag protein gene complete cds; pol protein gene partial cds; and env protein gene complete cds	gi|50429161|gb|AY570980.1| Porcine endogenous retrovirus C/A gag protein gene, complete cds; pol protein gene, partial cds; and env protein gene, complete cds[sequence_id 682745][seq_data_id 1433735][tax_node_id 286072]
7	kp|751289	117.24	25.62	69	38	49	27.6	Retroviridae	Porcine type-C oncovirus	Porcine endogenous retrovirus A clone 907F8	gb|HQ540591.1|gi|333034204|Porcine endogenous retrovirus A clone 907F8, complete genome[sequence_id 751289][seq_data_id 3600140][tax_node_id 194958]
8	kp|733676	21.81	21.81	19	8	10.4	4.4	Lachnospiraceae	Catonella morbi	Catonella morbi ATCC 51271 draft (4 frags)	kp|2606369|733676|Glued fragments of sequence 733080 (Catonella morbi ATCC 51271 Catonella morbi ATCC 51271, whole genome shotgun sequencing project from NCBI on Jun 16 2010 7:51PM) - 4 fragments[sequence_id 733676][seq_data_id 2606369][tax_node_id 592026] Glued fragments of sequence 733080 (Catonella morbi ATCC 51271 Catonella morbi ATCC 51271, whole genome shotgun sequencing project from NCBI o…
9	kp|595030	104.87	13.69	72	36	42.3	20.8	Circoviridae	Porcine circovirus-2	Porcine circovirus 2 strain FMV05-7388	gb|DQ220733.1|gi|78172591|Porcine circovirus 2 strain FMV05-7388, complete genome[sequence_id 595030][seq_data_id 890728][tax_node_id 85708]
10	kp|919504	7.71	7.71	129	30	85.2	19.8	Pasteurellaceae	Mannheimia varigena	Mannheimia varigena USDA-ARS-USMARC-1261	gb|CP006942.1|gi|575439963|Mannheimia varigena USDA-ARS-USMARC-1261, complete genome[sequence_id 919504][seq_data_id 11781081][tax_node_id 1432056]
11	kp|881300	88.24	3.59	94	37	56.9	22	Circoviridae	Porcine circovirus-2	Porcine circovirus 2 isolate HN1	gb|JQ181602.1|gi|407929974|Porcine circovirus 2 isolate HN1, complete genome[sequence_id 881300][seq_data_id 10327569][tax_node_id 85708]
12	kp|751393	54.2	2.18	33	18	23.7	12.9	Retroviridae	Porcine type-C oncovirus	Porcine endogenous retrovirus B clone 742H1	gb|HQ540594.1|gi|333034216|Porcine endogenous retrovirus B clone 742H1, complete genome[sequence_id 751393][seq_data_id 3600244][tax_node_id 194959]
