# Supplementary material for: Axiom Microbiome Array, the next generation microarray for high-throughput pathogen and microbiome analysis
Source: PLoS One. 2019 Feb 8;14(2):e0212045. doi: 10.1371/journal.pone.0212045 (PMC6368325; doi:10.1371/journal.pone.0212045)
Supplement: S3 Table — (XLSX) [file pone.0212045.s003.xlsx]

## Sheet: KSU_289_2016_0728_N4_GT4_G01_pr
iter_sel	target_id	initial_score	conditional_score	num_expected	num_detected	sum_expected	sum_detected	family	species	target_desc	target_annotation
0	kp|783782	569.52	569.52	417	203	281.4	138.1	Lactobacillaceae	Lactobacillus reuteri	Lactobacillus reuteri CF48-3A draft (244 frags)	kp|6169859|783782|Glued fragments of sequence 779447 (Lactobacillus reuteri CF48-3A Lactobacillus reuteri CF48-3A, whole genome shotgun sequencing project from NCBI on Sep 11 2012 1:29PM) - 244 fragments[sequence_id 783782][seq_data_id 6169859][tax_node_id 525341] Glued fragments of sequence 779447 (Lactobacillus reuteri CF48-3A Lactobacillus reuteri CF48-3A, whole genome shotgun sequencing proje…
1	kp|803330	506.28	467.97	281	161	184	106.2	Lactobacillaceae	Lactobacillus acidophilus	Lactobacillus acidophilus 30SC chromosome	gnl|REF_KoreaUniversity|contig1|ref|NC_015214.1|gnl|NCBI_GENOMES|27185|gi|325955721|Lactobacillus acidophilus 30SC chromosome, complete genome[sequence_id 803330][seq_data_id 6837837][tax_node_id 891391]
2	kp|759304	322.29	322.29	130	91	90.2	63.8	Parvoviridae	Ungulate bocaparvovirus 5	Porcine bocavirus 4-2 strain SH17N-2	gb|JF429836.1|gi|346641786|Porcine bocavirus 4-2 strain SH17N-2, complete genome[sequence_id 759304][seq_data_id 4952803][tax_node_id 1084718]
3	kp|851353	236.03	236.03	114	71	74.3	46.7	Prevotellaceae	Prevotella copri	Prevotella copri DSM 18205 draft (73 frags)	kp|9383132|851353|Glued fragments of sequence 846735 (Prevotella copri DSM 18205 Prevotella copri DSM 18205, whole genome shotgun sequencing project from NCBI on Nov 08 2013 3:44PM) - 73 fragments[sequence_id 851353][seq_data_id 9383132][tax_node_id 537011] Glued fragments of sequence 846735 (Prevotella copri DSM 18205 Prevotella copri DSM 18205, whole genome shotgun sequencing project from NCBI …
4	kp|850813	235.35	231.67	273	106	189	75.8	Lachnospiraceae	Dorea longicatena	Dorea longicatena CCUG 45247 Dorea longicatena DSM 13814 draft (52 frags)	kp|9382592|850813|Glued fragments of sequence 846191 (Dorea longicatena CCUG 45247 Dorea longicatena DSM 13814, whole genome shotgun sequencing project from NCBI on Nov 08 2013 12:20PM) - 52 fragments[sequence_id 850813][seq_data_id 9382592][tax_node_id 411462] Glued fragments of sequence 846191 (Dorea longicatena CCUG 45247 Dorea longicatena DSM 13814, whole genome shotgun sequencing project fro…
5	kp|914574	170.09	138.95	243	84	152.8	53.7	Streptococcaceae	Streptococcus equinus	Streptococcus bovis JB1 Streptococcus equinus JB1 draft (45 frags)	kp|11776151|914574|Glued fragments of sequence 914466 (Streptococcus bovis JB1 Streptococcus equinus JB1, whole genome shotgun sequencing project from NCBI on Sep 29 2014 5:21PM) - 45 fragments[sequence_id 914574][seq_data_id 11776151][tax_node_id 1294274] Glued fragments of sequence 914466 (Streptococcus bovis JB1 Streptococcus equinus JB1, whole genome shotgun sequencing project from NCBI on Se…
6	kp|765869	205.65	126.67	76	57	51.7	38.6	Parvoviridae	Porcine bocavirus 5	Porcine bocavirus 5/JS677	ref|NC_016647.1|gnl|NCBI_GENOMES|28618|gi|372204037|Porcine bocavirus 5/JS677, complete genome[sequence_id 765869][seq_data_id 5367324][tax_node_id 1131622]
7	kp|804194	397.6	122.14	210	124	139.4	82.9	Lactobacillaceae	Lactobacillus johnsonii	Lactobacillus johnsonii DPC 6026 chromosome	ref|NC_017477.1|gnl|NCBI_GENOMES|29448|gi|385824947|Lactobacillus johnsonii DPC 6026 chromosome, complete genome[sequence_id 804194][seq_data_id 6838701][tax_node_id 909954]
8	kp|787014	196.54	118.74	146	72	102.5	50.4	Prevotellaceae	Prevotella stercorea	Prevotella stercorea DSM 18206 draft (263 frags)	kp|6173091|787014|Glued fragments of sequence 782921 (Prevotella stercorea DSM 18206 Prevotella stercorea DSM 18206, whole genome shotgun sequencing project from NCBI on Sep 12 2012 02:12AM) - 263 fragments[sequence_id 787014][seq_data_id 6173091][tax_node_id 1002367] Glued fragments of sequence 782921 (Prevotella stercorea DSM 18206 Prevotella stercorea DSM 18206, whole genome shotgun sequencing…
9	kp|849968	144.2	116.69	223	80	158.8	57.8	Ruminococcaceae	Faecalibacterium prausnitzii	Faecalibacterium prausnitzii A2-165 draft (115 frags)	kp|9381747|849968|Glued fragments of sequence 845344 (Faecalibacterium prausnitzii A2-165 Faecalibacterium prausnitzii A2-165, whole genome shotgun sequencing project from NCBI on Nov 08 2013 06:04AM) - 115 fragments[sequence_id 849968][seq_data_id 9381747][tax_node_id 411483] Glued fragments of sequence 845344 (Faecalibacterium prausnitzii A2-165 Faecalibacterium prausnitzii A2-165, whole genome…
10	kp|753581	114.83	114.83	59	35	39.7	24.2	Lactobacillaceae	Lactobacillus acidophilus	Lactobacillus acidophilus 30SC plasmid pRKC30SC1	gnl|REF_KoreaUniversity|plasmid1|ref|NC_015213.1|gnl|NCBI_GENOMES|27184|gi|325955697|Lactobacillus acidophilus 30SC plasmid pRKC30SC1, complete sequence[sequence_id 753581][seq_data_id 3953969][tax_node_id 891391]
11	kp|842939	174.25	110.74	94	55	64	37.6	Lactobacillaceae	Lactobacillus fermentum	Lactobacillus fermentum MTCC 8711 plasmid pLF01	gb|AVAB01000110.1|gnl|WGS:AVAB01|contig110|gi|530795340|Lactobacillus fermentum MTCC 8711 plasmid pLF01, complete sequence, whole genome shotgun sequence[sequence_id 842939][seq_data_id 8600342][tax_node_id 1366052]
12	kp|804826	110.83	106.99	91	42	62.2	29	Veillonellaceae	Megasphaera elsdenii	Megasphaera elsdenii DSM 20460	ref|NC_015873.1|gnl|NCBI_GENOMES|27844|gi|348025247|Megasphaera elsdenii DSM 20460, complete genome[sequence_id 804826][seq_data_id 6839333][tax_node_id 1064535]
13	kp|851628	111.12	83.87	106	46	73.9	32.6	Acidaminococcaceae	Phascolarctobacterium succinatutens	Phascolarctobacterium sp. YIT 12067 Phascolarctobacterium succinatutens YIT 12067 draft (118 frags)	kp|9383407|851628|Glued fragments of sequence 847013 (Phascolarctobacterium sp. YIT 12067 Phascolarctobacterium succinatutens YIT 12067, whole genome shotgun sequencing project from NCBI on Nov 08 2013 5:24PM) - 118 fragments[sequence_id 851628][seq_data_id 9383407][tax_node_id 626939] Glued fragments of sequence 847013 (Phascolarctobacterium sp. YIT 12067 Phascolarctobacterium succinatutens YIT …
14	kp|899834	77.01	77.01	89	36	63.9	25.5	Parvoviridae	Ungulate bocaparvovirus 2	Porcine bocavirus 1 pig/ZJD/China/2006	ref|NC_024453.1|gnl|NCBI_GENOMES|36539|gi|660515864|Porcine bocavirus 1 pig/ZJD/China/2006, complete genome[sequence_id 899834][seq_data_id 10867551][tax_node_id 795694]
15	kp|733848	74.16	70.58	106	38	71.5	25.9	Erysipelotrichaceae	Catenibacterium mitsuokai	Catenibacterium mitsuokai DSM 15897 draft (475 frags)	kp|2606541|733848|Glued fragments of sequence 733276 (Catenibacterium mitsuokai DSM 15897 Catenibacterium mitsuokai DSM 15897, whole genome shotgun sequencing project from NCBI on Jun 18 2010 9:07PM) - 475 fragments[sequence_id 733848][seq_data_id 2606541][tax_node_id 451640] Glued fragments of sequence 733276 (Catenibacterium mitsuokai DSM 15897 Catenibacterium mitsuokai DSM 15897, whole genome …
16	kp|788039	69.95	66.15	111	39	77.3	27.4	Veillonellaceae	Mitsuokella multacida	Mitsuokella multacida DSM 20544 draft (31 frags)	kp|6270674|788039|Glued fragments of sequence 787616 (Mitsuokella multacida DSM 20544 Mitsuokella multacida DSM 20544, whole genome shotgun sequencing project from NCBI on Sep 12 2012 12:41PM) - 31 fragments[sequence_id 788039][seq_data_id 6270674][tax_node_id 500635] Glued fragments of sequence 787616 (Mitsuokella multacida DSM 20544 Mitsuokella multacida DSM 20544, whole genome shotgun sequenci…
17	kp|807721	70.59	62.57	42	23	28.1	15.3	Lactobacillaceae	Lactobacillus sakei	Lactobacillus sakei plasmid pYSI8	ref|NC_010936.1|gnl|NCBI_GENOMES|22581|gi|190571843|Lactobacillus sakei plasmid pYSI8, complete sequence[sequence_id 807721][seq_data_id 7038970][tax_node_id 1599]
18	kp|871571	211.82	59.58	96	63	65.7	42.7	Parvoviridae	Porcine bocavirus	Porcine bocavirus isolate swBoV CH437	ref|NC_023673.1|gnl|NCBI_GENOMES|35759|gi|591398015|Porcine bocavirus isolate swBoV CH437, complete genome[sequence_id 871571][seq_data_id 10209221][tax_node_id 1165907]
19	kp|807267	48.1	48.1	50	21	36.8	15.7	Bacteria_unknownfamily	uncultured bacterium	Uncultured bacterium plasmid pTRACA22	ref|NC_013280.1|gnl|NCBI_GENOMES|25102|gi|260414727|Uncultured bacterium plasmid pTRACA22, complete sequence[sequence_id 807267][seq_data_id 7038516][tax_node_id 77133]
20	kp|899094	110.34	40.86	113	49	80.5	34.1	Prevotellaceae	Prevotella sp. RM4	Prevotella sp. RM4 draft (16 frags)	kp|10857347|899094|Glued fragments of sequence 898458 (Prevotella sp. RM4 Prevotella sp. RM4, whole genome shotgun sequencing project from NCBI on Jun 19 2014 5:50PM) - 16 fragments[sequence_id 899094][seq_data_id 10857347][tax_node_id 1200547] Glued fragments of sequence 898458 (Prevotella sp. RM4 Prevotella sp. RM4, whole genome shotgun sequencing project from NCBI on Jun 19 2014 5:50PM) - 16 f…
21	kp|747637	85.29	37.02	67	31	44.8	20.9	Lactobacillaceae	Lactobacillus amylovorus	Lactobacillus amylovorus GRL 1112 plasmid1	gnl|REF_HELS|plasmid1|ref|NC_015319.1|gnl|NCBI_GENOMES|27290|gi|327399879|Lactobacillus amylovorus GRL 1112 plasmid1, complete sequence[sequence_id 747637][seq_data_id 3096884][tax_node_id 695560]
22	kp|851357	206.69	34.71	319	110	216.1	76.5	Lachnospiraceae	Roseburia intestinalis	Roseburia intestinalis L1-82 draft (409 frags)	kp|9383136|851357|Glued fragments of sequence 846739 (Roseburia intestinalis L1-82 Roseburia intestinalis L1-82, whole genome shotgun sequencing project from NCBI on Nov 08 2013 3:45PM) - 409 fragments[sequence_id 851357][seq_data_id 9383136][tax_node_id 536231] Glued fragments of sequence 846739 (Roseburia intestinalis L1-82 Roseburia intestinalis L1-82, whole genome shotgun sequencing project f…
23	kp|777700	134.21	31.3	69	42	49.3	29.9	Parvoviridae	Ungulate bocaparvovirus 5	Porcine bocavirus 3C isolate pig/ZJD/China/2006	gb|JN681175.1|gi|374498833|Porcine bocavirus 3C isolate pig/ZJD/China/2006, complete genome[sequence_id 777700][seq_data_id 5402843][tax_node_id 1138844]
24	kp|841329	66.74	29.94	94	35	67.5	25.3	Ruminococcaceae	Ruminococcus callidus	Ruminococcus callidus ATCC 27760 draft (484 frags)	kp|8597587|841329|Glued fragments of sequence 841184 (Ruminococcus callidus ATCC 27760 Ruminococcus callidus ATCC 27760, whole genome shotgun sequencing project from NCBI on Sep 27 2013 11:51AM) - 484 fragments[sequence_id 841329][seq_data_id 8597587][tax_node_id 411473] Glued fragments of sequence 841184 (Ruminococcus callidus ATCC 27760 Ruminococcus callidus ATCC 27760, whole genome shotgun seq…
25	kp|807480	29.94	29.94	19	10	12.4	6.5	Streptococcaceae	Streptococcus suis	Streptococcus suis plasmid pSSU1 DNA	ref|NC_002140.1|gnl|NCBI_GENOMES|15244|gi|10956187|Streptococcus suis plasmid pSSU1 DNA, complete sequence[sequence_id 807480][seq_data_id 7038729][tax_node_id 1307]
26	kp|802488	60.5	29	94	32	62	21.5	Eubacteriaceae	[Eubacterium] eligens	Eubacterium eligens ATCC 27750 chromosome	ref|NC_012778.1|gnl|NCBI_GENOMES|24587|gi|238915976|Eubacterium eligens ATCC 27750 chromosome, complete genome[sequence_id 802488][seq_data_id 6836995][tax_node_id 515620]
27	kp|851640	52.58	25.7	73	27	51.2	19.5	Veillonellaceae	Dialister succinatiphilus	Dialister succinatiphilus YIT 11850 draft (98 frags)	kp|9383419|851640|Glued fragments of sequence 847025 (Dialister succinatiphilus YIT 11850 Dialister succinatiphilus YIT 11850, whole genome shotgun sequencing project from NCBI on Nov 08 2013 5:27PM) - 98 fragments[sequence_id 851640][seq_data_id 9383419][tax_node_id 742743] Glued fragments of sequence 847025 (Dialister succinatiphilus YIT 11850 Dialister succinatiphilus YIT 11850, whole genome s…
28	kp|874623	248.85	21.26	106	72	72.4	49.2	Parvoviridae	Ungulate bocaparvovirus 5	Porcine bocavirus 3 isolate IA270-1 NS1 NP1 and VP1/VP2 genes complete cds	gb|KF025390.1|gi|589061215|Porcine bocavirus 3 isolate IA270-1 NS1, NP1, and VP1/VP2 genes, complete cds[sequence_id 874623][seq_data_id 10212273][tax_node_id 1084715]
29	kp|831630	19.41	19.41	75	22	54	15.8	Oscillospiraceae	Oscillibacter sp. 1-3	Oscillibacter sp. 40911 Oscillibacter sp. 1-3 draft (43 frags)	kp|8219644|831630|Glued fragments of sequence 831421 (Oscillibacter sp. 40911 Oscillibacter sp. 1-3, whole genome shotgun sequencing project from NCBI on Jun 12 2013 2:41PM) - 43 fragments[sequence_id 831630][seq_data_id 8219644][tax_node_id 1235797] Glued fragments of sequence 831421 (Oscillibacter sp. 40911 Oscillibacter sp. 1-3, whole genome shotgun sequencing project from NCBI on Jun 12 2013 …
30	kp|802777	89.4	18.63	152	51	102	34.9	Eubacteriaceae	Eubacterium rectale	Eubacterium rectale ATCC 33656	ref|NC_012781.1|gnl|NCBI_GENOMES|24590|gi|238922432|Eubacterium rectale ATCC 33656, complete genome[sequence_id 802777][seq_data_id 6837284][tax_node_id 515619]
31	kp|836123	264.77	9.13	105	75	70.9	50.6	Parvoviridae	Porcine bocavirus	Porcine bocavirus strain 54AT-HU	gb|KF206159.1|gi|527498399|Porcine bocavirus strain 54AT-HU, complete genome[sequence_id 836123][seq_data_id 8385168][tax_node_id 1165907]
32	kp|821619	80.39	6.06	91	35	59.1	23.3	Prevotellaceae	Prevotella paludivivens	Prevotella paludivivens DSM 17968 draft (62 frags)	kp|7625897|821619|Glued fragments of sequence 820352 (Prevotella paludivivens DSM 17968 Prevotella paludivivens DSM 17968, whole genome shotgun sequencing project from NCBI on Apr 29 2013 6:39PM) - 62 fragments[sequence_id 821619][seq_data_id 7625897][tax_node_id 1122990] Glued fragments of sequence 820352 (Prevotella paludivivens DSM 17968 Prevotella paludivivens DSM 17968, whole genome shotgun …
33	kp|806777	7.36	3.67	55	14	37.8	9.4	Streptococcaceae	Streptococcus agalactiae	Streptococcus agalactiae strain GB2001 plasmid pGB2001	ref|NC_015973.1|gnl|NCBI_GENOMES|27944|gi|345325588|Streptococcus agalactiae strain GB2001 plasmid pGB2001, complete sequence[sequence_id 806777][seq_data_id 7038026][tax_node_id 1311]
34	kp|855135	26.51	3.54	19	9	10.4	5	Aerococcaceae	Abiotrophia defectiva	Abiotrophia defectiva ATCC 49176 draft (20 frags)	kp|9658285|855135|Glued fragments of sequence 853635 (Abiotrophia defectiva ATCC 49176 Abiotrophia defectiva ATCC 49176, whole genome shotgun sequencing project from NCBI on Dec 05 2013 7:23PM) - 20 fragments[sequence_id 855135][seq_data_id 9658285][tax_node_id 592010] Glued fragments of sequence 853635 (Abiotrophia defectiva ATCC 49176 Abiotrophia defectiva ATCC 49176, whole genome shotgun seque…
35	kp|851322	217.16	2.69	151	74	98.4	50.1	Lactobacillaceae	Lactobacillus vaginalis	Lactobacillus vaginalis ATCC 49540 draft (202 frags)	kp|9383101|851322|Glued fragments of sequence 846704 (Lactobacillus vaginalis ATCC 49540 Lactobacillus vaginalis ATCC 49540, whole genome shotgun sequencing project from NCBI on Nov 08 2013 3:34PM) - 202 fragments[sequence_id 851322][seq_data_id 9383101][tax_node_id 525366] Glued fragments of sequence 846704 (Lactobacillus vaginalis ATCC 49540 Lactobacillus vaginalis ATCC 49540, whole genome shot…
36	kp|779190	101.58	2.39	69	35	46.6	23.9	Lactobacillaceae	Lactobacillus amylovorus	Lactobacillus amylovorus GRL1118 plasmid2	gnl|REF_HY|Plasmid2|ref|NC_017472.1|gnl|NCBI_GENOMES|29443|gi|385818461|Lactobacillus amylovorus GRL1118 plasmid2, complete sequence[sequence_id 779190][seq_data_id 5448220][tax_node_id 695562]
37	kp|784142	40.26	0.27	30	14	19.6	9.5	Aerococcaceae	Abiotrophia defectiva	Abiotrophia defectiva ATCC 49176 draft (26 frags)	kp|6170219|784142|Glued fragments of sequence 779809 (Abiotrophia defectiva ATCC 49176 Abiotrophia defectiva ATCC 49176, whole genome shotgun sequencing project from NCBI on Sep 11 2012 2:33PM) - 26 fragments[sequence_id 784142][seq_data_id 6170219][tax_node_id 592010] Glued fragments of sequence 779809 (Abiotrophia defectiva ATCC 49176 Abiotrophia defectiva ATCC 49176, whole genome shotgun seque…

## Sheet: KSU_289_2016_0728_N4_GT4_G02_pr
iter_sel	target_id	initial_score	conditional_score	num_expected	num_detected	sum_expected	sum_detected	family	species	target_desc	target_annotation
0	kp|783782	558.15	558.15	417	201	281.4	136.6	Lactobacillaceae	Lactobacillus reuteri	Lactobacillus reuteri CF48-3A draft (244 frags)	kp|6169859|783782|Glued fragments of sequence 779447 (Lactobacillus reuteri CF48-3A Lactobacillus reuteri CF48-3A, whole genome shotgun sequencing project from NCBI on Sep 11 2012 1:29PM) - 244 fragments[sequence_id 783782][seq_data_id 6169859][tax_node_id 525341] Glued fragments of sequence 779447 (Lactobacillus reuteri CF48-3A Lactobacillus reuteri CF48-3A, whole genome shotgun sequencing proje…
1	kp|803330	465.55	427.23	281	153	184	100.8	Lactobacillaceae	Lactobacillus acidophilus	Lactobacillus acidophilus 30SC chromosome	gnl|REF_KoreaUniversity|contig1|ref|NC_015214.1|gnl|NCBI_GENOMES|27185|gi|325955721|Lactobacillus acidophilus 30SC chromosome, complete genome[sequence_id 803330][seq_data_id 6837837][tax_node_id 891391]
2	kp|759304	338.61	338.61	130	94	90.2	66.1	Parvoviridae	Ungulate bocaparvovirus 5	Porcine bocavirus 4-2 strain SH17N-2	gb|JF429836.1|gi|346641786|Porcine bocavirus 4-2 strain SH17N-2, complete genome[sequence_id 759304][seq_data_id 4952803][tax_node_id 1084718]
3	kp|851353	240.97	240.97	114	72	74.3	47.3	Prevotellaceae	Prevotella copri	Prevotella copri DSM 18205 draft (73 frags)	kp|9383132|851353|Glued fragments of sequence 846735 (Prevotella copri DSM 18205 Prevotella copri DSM 18205, whole genome shotgun sequencing project from NCBI on Nov 08 2013 3:44PM) - 73 fragments[sequence_id 851353][seq_data_id 9383132][tax_node_id 537011] Glued fragments of sequence 846735 (Prevotella copri DSM 18205 Prevotella copri DSM 18205, whole genome shotgun sequencing project from NCBI …
4	kp|851357	206.97	203.29	319	110	216.1	76.6	Lachnospiraceae	Roseburia intestinalis	Roseburia intestinalis L1-82 draft (409 frags)	kp|9383136|851357|Glued fragments of sequence 846739 (Roseburia intestinalis L1-82 Roseburia intestinalis L1-82, whole genome shotgun sequencing project from NCBI on Nov 08 2013 3:45PM) - 409 fragments[sequence_id 851357][seq_data_id 9383136][tax_node_id 536231] Glued fragments of sequence 846739 (Roseburia intestinalis L1-82 Roseburia intestinalis L1-82, whole genome shotgun sequencing project f…
5	kp|914574	160.24	132.72	243	82	152.8	52.4	Streptococcaceae	Streptococcus equinus	Streptococcus bovis JB1 Streptococcus equinus JB1 draft (45 frags)	kp|11776151|914574|Glued fragments of sequence 914466 (Streptococcus bovis JB1 Streptococcus equinus JB1, whole genome shotgun sequencing project from NCBI on Sep 29 2014 5:21PM) - 45 fragments[sequence_id 914574][seq_data_id 11776151][tax_node_id 1294274] Glued fragments of sequence 914466 (Streptococcus bovis JB1 Streptococcus equinus JB1, whole genome shotgun sequencing project from NCBI on Se…
6	kp|804629	346.53	122.87	198	110	130	74.2	Lactobacillaceae	Lactobacillus johnsonii	Lactobacillus johnsonii FI9785 chromosome	ref|NC_013504.1|gnl|NCBI_GENOMES|25416|gi|268318562|Lactobacillus johnsonii FI9785 chromosome, complete genome[sequence_id 804629][seq_data_id 6839136][tax_node_id 633699]
7	kp|753581	120.12	120.12	59	36	39.7	24.9	Lactobacillaceae	Lactobacillus acidophilus	Lactobacillus acidophilus 30SC plasmid pRKC30SC1	gnl|REF_KoreaUniversity|plasmid1|ref|NC_015213.1|gnl|NCBI_GENOMES|27184|gi|325955697|Lactobacillus acidophilus 30SC plasmid pRKC30SC1, complete sequence[sequence_id 753581][seq_data_id 3953969][tax_node_id 891391]
8	kp|787014	191.68	117.77	146	71	102.5	49.8	Prevotellaceae	Prevotella stercorea	Prevotella stercorea DSM 18206 draft (263 frags)	kp|6173091|787014|Glued fragments of sequence 782921 (Prevotella stercorea DSM 18206 Prevotella stercorea DSM 18206, whole genome shotgun sequencing project from NCBI on Sep 12 2012 02:12AM) - 263 fragments[sequence_id 787014][seq_data_id 6173091][tax_node_id 1002367] Glued fragments of sequence 782921 (Prevotella stercorea DSM 18206 Prevotella stercorea DSM 18206, whole genome shotgun sequencing…
9	kp|765869	196.06	117.08	76	55	51.7	37.4	Parvoviridae	Porcine bocavirus 5	Porcine bocavirus 5/JS677	ref|NC_016647.1|gnl|NCBI_GENOMES|28618|gi|372204037|Porcine bocavirus 5/JS677, complete genome[sequence_id 765869][seq_data_id 5367324][tax_node_id 1131622]
10	kp|842939	173.42	109.91	94	55	64	37.4	Lactobacillaceae	Lactobacillus fermentum	Lactobacillus fermentum MTCC 8711 plasmid pLF01	gb|AVAB01000110.1|gnl|WGS:AVAB01|contig110|gi|530795340|Lactobacillus fermentum MTCC 8711 plasmid pLF01, complete sequence, whole genome shotgun sequence[sequence_id 842939][seq_data_id 8600342][tax_node_id 1366052]
11	kp|907433	112.93	105.11	76	39	52.5	27	Veillonellaceae	Megasphaera elsdenii	Megasphaera elsdenii T81 draft (42 frags)	kp|11624138|907433|Glued fragments of sequence 905177 (Megasphaera elsdenii T81 Megasphaera elsdenii T81, whole genome shotgun sequencing project from NCBI on Jul 23 2014 02:58AM) - 42 fragments[sequence_id 907433][seq_data_id 11624138][tax_node_id 1410663] Glued fragments of sequence 905177 (Megasphaera elsdenii T81 Megasphaera elsdenii T81, whole genome shotgun sequencing project from NCBI on J…
12	kp|849968	111.11	99.29	223	74	158.8	53.3	Ruminococcaceae	Faecalibacterium prausnitzii	Faecalibacterium prausnitzii A2-165 draft (115 frags)	kp|9381747|849968|Glued fragments of sequence 845344 (Faecalibacterium prausnitzii A2-165 Faecalibacterium prausnitzii A2-165, whole genome shotgun sequencing project from NCBI on Nov 08 2013 06:04AM) - 115 fragments[sequence_id 849968][seq_data_id 9381747][tax_node_id 411483] Glued fragments of sequence 845344 (Faecalibacterium prausnitzii A2-165 Faecalibacterium prausnitzii A2-165, whole genome…
13	kp|835961	76.2	76.2	88	35	63.4	25.6	Parvoviridae	Porcine bocavirus	Porcine bocavirus strain 21ZS-RS	gb|KF206155.1|gi|527498380|Porcine bocavirus strain 21ZS-RS, complete genome[sequence_id 835961][seq_data_id 8385006][tax_node_id 1165907]
14	kp|871571	232.67	72.53	96	67	65.7	45.5	Parvoviridae	Porcine bocavirus	Porcine bocavirus isolate swBoV CH437	ref|NC_023673.1|gnl|NCBI_GENOMES|35759|gi|591398015|Porcine bocavirus isolate swBoV CH437, complete genome[sequence_id 871571][seq_data_id 10209221][tax_node_id 1165907]
15	kp|851628	106.12	70.96	106	45	73.9	32	Acidaminococcaceae	Phascolarctobacterium succinatutens	Phascolarctobacterium sp. YIT 12067 Phascolarctobacterium succinatutens YIT 12067 draft (118 frags)	kp|9383407|851628|Glued fragments of sequence 847013 (Phascolarctobacterium sp. YIT 12067 Phascolarctobacterium succinatutens YIT 12067, whole genome shotgun sequencing project from NCBI on Nov 08 2013 5:24PM) - 118 fragments[sequence_id 851628][seq_data_id 9383407][tax_node_id 626939] Glued fragments of sequence 847013 (Phascolarctobacterium sp. YIT 12067 Phascolarctobacterium succinatutens YIT …
16	kp|733848	67.94	64.36	106	37	71.5	25	Erysipelotrichaceae	Catenibacterium mitsuokai	Catenibacterium mitsuokai DSM 15897 draft (475 frags)	kp|2606541|733848|Glued fragments of sequence 733276 (Catenibacterium mitsuokai DSM 15897 Catenibacterium mitsuokai DSM 15897, whole genome shotgun sequencing project from NCBI on Jun 18 2010 9:07PM) - 475 fragments[sequence_id 733848][seq_data_id 2606541][tax_node_id 451640] Glued fragments of sequence 733276 (Catenibacterium mitsuokai DSM 15897 Catenibacterium mitsuokai DSM 15897, whole genome …
17	kp|807721	70.59	62.57	42	23	28.1	15.3	Lactobacillaceae	Lactobacillus sakei	Lactobacillus sakei plasmid pYSI8	ref|NC_010936.1|gnl|NCBI_GENOMES|22581|gi|190571843|Lactobacillus sakei plasmid pYSI8, complete sequence[sequence_id 807721][seq_data_id 7038970][tax_node_id 1599]
18	kp|899094	131.2	57.5	113	53	80.5	36.9	Prevotellaceae	Prevotella sp. RM4	Prevotella sp. RM4 draft (16 frags)	kp|10857347|899094|Glued fragments of sequence 898458 (Prevotella sp. RM4 Prevotella sp. RM4, whole genome shotgun sequencing project from NCBI on Jun 19 2014 5:50PM) - 16 fragments[sequence_id 899094][seq_data_id 10857347][tax_node_id 1200547] Glued fragments of sequence 898458 (Prevotella sp. RM4 Prevotella sp. RM4, whole genome shotgun sequencing project from NCBI on Jun 19 2014 5:50PM) - 16 f…
19	kp|851356	53.99	50.08	111	36	77.3	25.3	Veillonellaceae	Mitsuokella multacida	Mitsuokella multacida DSM 20544 draft (31 frags)	kp|9383135|851356|Glued fragments of sequence 846738 (Mitsuokella multacida DSM 20544 Mitsuokella multacida DSM 20544, whole genome shotgun sequencing project from NCBI on Nov 08 2013 3:45PM) - 31 fragments[sequence_id 851356][seq_data_id 9383135][tax_node_id 500635] Glued fragments of sequence 846738 (Mitsuokella multacida DSM 20544 Mitsuokella multacida DSM 20544, whole genome shotgun sequencin…
20	kp|802488	51.73	44.54	94	30	62	20.5	Eubacteriaceae	[Eubacterium] eligens	Eubacterium eligens ATCC 27750 chromosome	ref|NC_012778.1|gnl|NCBI_GENOMES|24587|gi|238915976|Eubacterium eligens ATCC 27750 chromosome, complete genome[sequence_id 802488][seq_data_id 6836995][tax_node_id 515620]
21	kp|777700	140.82	41.88	69	43	49.3	30.9	Parvoviridae	Ungulate bocaparvovirus 5	Porcine bocavirus 3C isolate pig/ZJD/China/2006	gb|JN681175.1|gi|374498833|Porcine bocavirus 3C isolate pig/ZJD/China/2006, complete genome[sequence_id 777700][seq_data_id 5402843][tax_node_id 1138844]
22	kp|807267	41.7	41.7	50	20	36.8	14.8	Bacteria_unknownfamily	uncultured bacterium	Uncultured bacterium plasmid pTRACA22	ref|NC_013280.1|gnl|NCBI_GENOMES|25102|gi|260414727|Uncultured bacterium plasmid pTRACA22, complete sequence[sequence_id 807267][seq_data_id 7038516][tax_node_id 77133]
23	kp|807480	34.64	34.64	19	11	12.4	7.1	Streptococcaceae	Streptococcus suis	Streptococcus suis plasmid pSSU1 DNA	ref|NC_002140.1|gnl|NCBI_GENOMES|15244|gi|10956187|Streptococcus suis plasmid pSSU1 DNA, complete sequence[sequence_id 807480][seq_data_id 7038729][tax_node_id 1307]
24	kp|851640	56.92	24.63	73	28	51.2	19.8	Veillonellaceae	Dialister succinatiphilus	Dialister succinatiphilus YIT 11850 draft (98 frags)	kp|9383419|851640|Glued fragments of sequence 847025 (Dialister succinatiphilus YIT 11850 Dialister succinatiphilus YIT 11850, whole genome shotgun sequencing project from NCBI on Nov 08 2013 5:27PM) - 98 fragments[sequence_id 851640][seq_data_id 9383419][tax_node_id 742743] Glued fragments of sequence 847025 (Dialister succinatiphilus YIT 11850 Dialister succinatiphilus YIT 11850, whole genome s…
25	kp|817232	148.3	20	121	56	84.6	40	unclassified Clostridiales_unknownfamily	butyrate-producing bacterium SS3/4	Butyrate-producing bacterium SS3/4	ref|NC_021035.1|gnl|NCBI_GENOMES|33096|gi|479192860|Butyrate-producing bacterium SS3/4, complete genome[sequence_id 817232][seq_data_id 7342966][tax_node_id 245014]
26	kp|821619	90.91	16.58	91	37	59.1	24.6	Prevotellaceae	Prevotella paludivivens	Prevotella paludivivens DSM 17968 draft (62 frags)	kp|7625897|821619|Glued fragments of sequence 820352 (Prevotella paludivivens DSM 17968 Prevotella paludivivens DSM 17968, whole genome shotgun sequencing project from NCBI on Apr 29 2013 6:39PM) - 62 fragments[sequence_id 821619][seq_data_id 7625897][tax_node_id 1122990] Glued fragments of sequence 820352 (Prevotella paludivivens DSM 17968 Prevotella paludivivens DSM 17968, whole genome shotgun …
27	kp|831630	14.57	14.57	75	21	54	15.3	Oscillospiraceae	Oscillibacter sp. 1-3	Oscillibacter sp. 40911 Oscillibacter sp. 1-3 draft (43 frags)	kp|8219644|831630|Glued fragments of sequence 831421 (Oscillibacter sp. 40911 Oscillibacter sp. 1-3, whole genome shotgun sequencing project from NCBI on Jun 12 2013 2:41PM) - 43 fragments[sequence_id 831630][seq_data_id 8219644][tax_node_id 1235797] Glued fragments of sequence 831421 (Oscillibacter sp. 40911 Oscillibacter sp. 1-3, whole genome shotgun sequencing project from NCBI on Jun 12 2013 …
28	kp|779190	92.78	13.24	69	33	46.6	22.8	Lactobacillaceae	Lactobacillus amylovorus	Lactobacillus amylovorus GRL1118 plasmid2	gnl|REF_HY|Plasmid2|ref|NC_017472.1|gnl|NCBI_GENOMES|29443|gi|385818461|Lactobacillus amylovorus GRL1118 plasmid2, complete sequence[sequence_id 779190][seq_data_id 5448220][tax_node_id 695562]
29	kp|802777	64.42	10.1	152	46	102	31.6	Eubacteriaceae	Eubacterium rectale	Eubacterium rectale ATCC 33656	ref|NC_012781.1|gnl|NCBI_GENOMES|24590|gi|238922432|Eubacterium rectale ATCC 33656, complete genome[sequence_id 802777][seq_data_id 6837284][tax_node_id 515619]
30	kp|874623	232.47	9.05	106	69	72.4	47	Parvoviridae	Ungulate bocaparvovirus 5	Porcine bocavirus 3 isolate IA270-1 NS1 NP1 and VP1/VP2 genes complete cds	gb|KF025390.1|gi|589061215|Porcine bocavirus 3 isolate IA270-1 NS1, NP1, and VP1/VP2 genes, complete cds[sequence_id 874623][seq_data_id 10212273][tax_node_id 1084715]
31	kp|851322	226.57	8.19	151	76	98.4	51.2	Lactobacillaceae	Lactobacillus vaginalis	Lactobacillus vaginalis ATCC 49540 draft (202 frags)	kp|9383101|851322|Glued fragments of sequence 846704 (Lactobacillus vaginalis ATCC 49540 Lactobacillus vaginalis ATCC 49540, whole genome shotgun sequencing project from NCBI on Nov 08 2013 3:34PM) - 202 fragments[sequence_id 851322][seq_data_id 9383101][tax_node_id 525366] Glued fragments of sequence 846704 (Lactobacillus vaginalis ATCC 49540 Lactobacillus vaginalis ATCC 49540, whole genome shot…
32	kp|836123	240.12	3.97	105	70	70.9	47.4	Parvoviridae	Porcine bocavirus	Porcine bocavirus strain 54AT-HU	gb|KF206159.1|gi|527498399|Porcine bocavirus strain 54AT-HU, complete genome[sequence_id 836123][seq_data_id 8385168][tax_node_id 1165907]
33	kp|806777	7.36	3.67	55	14	37.8	9.4	Streptococcaceae	Streptococcus agalactiae	Streptococcus agalactiae strain GB2001 plasmid pGB2001	ref|NC_015973.1|gnl|NCBI_GENOMES|27944|gi|345325588|Streptococcus agalactiae strain GB2001 plasmid pGB2001, complete sequence[sequence_id 806777][seq_data_id 7038026][tax_node_id 1311]
34	kp|784142	34.76	2.91	30	13	19.6	8.7	Aerococcaceae	Abiotrophia defectiva	Abiotrophia defectiva ATCC 49176 draft (26 frags)	kp|6170219|784142|Glued fragments of sequence 779809 (Abiotrophia defectiva ATCC 49176 Abiotrophia defectiva ATCC 49176, whole genome shotgun sequencing project from NCBI on Sep 11 2012 2:33PM) - 26 fragments[sequence_id 784142][seq_data_id 6170219][tax_node_id 592010] Glued fragments of sequence 779809 (Abiotrophia defectiva ATCC 49176 Abiotrophia defectiva ATCC 49176, whole genome shotgun seque…
35	kp|787100	252.92	1.01	150	82	101.2	56.3	Lactobacillaceae	Lactobacillus mucosae	Lactobacillus mucosae LM1 draft (55 frags)	kp|6173177|787100|Glued fragments of sequence 783007 (Lactobacillus mucosae LM1 Lactobacillus mucosae LM1, whole genome shotgun sequencing project from NCBI on Sep 12 2012 02:37AM) - 55 fragments[sequence_id 787100][seq_data_id 6173177][tax_node_id 1130798] Glued fragments of sequence 783007 (Lactobacillus mucosae LM1 Lactobacillus mucosae LM1, whole genome shotgun sequencing project from NCBI on…

## Sheet: KSU_289_2016_0728_N4_GT4_G03_pr
iter_sel	target_id	initial_score	conditional_score	num_expected	num_detected	sum_expected	sum_detected	family	species	target_desc	target_annotation
0	kp|783782	495.04	495.04	417	188	281.4	128.6	Lactobacillaceae	Lactobacillus reuteri	Lactobacillus reuteri CF48-3A draft (244 frags)	kp|6169859|783782|Glued fragments of sequence 779447 (Lactobacillus reuteri CF48-3A Lactobacillus reuteri CF48-3A, whole genome shotgun sequencing project from NCBI on Sep 11 2012 1:29PM) - 244 fragments[sequence_id 783782][seq_data_id 6169859][tax_node_id 525341] Glued fragments of sequence 779447 (Lactobacillus reuteri CF48-3A Lactobacillus reuteri CF48-3A, whole genome shotgun sequencing proje…
1	kp|803330	461.35	430.85	281	152	184	100.3	Lactobacillaceae	Lactobacillus acidophilus	Lactobacillus acidophilus 30SC chromosome	gnl|REF_KoreaUniversity|contig1|ref|NC_015214.1|gnl|NCBI_GENOMES|27185|gi|325955721|Lactobacillus acidophilus 30SC chromosome, complete genome[sequence_id 803330][seq_data_id 6837837][tax_node_id 891391]
2	kp|759304	300.25	300.25	130	87	90.2	60.7	Parvoviridae	Ungulate bocaparvovirus 5	Porcine bocavirus 4-2 strain SH17N-2	gb|JF429836.1|gi|346641786|Porcine bocavirus 4-2 strain SH17N-2, complete genome[sequence_id 759304][seq_data_id 4952803][tax_node_id 1084718]
3	kp|851353	221.62	221.62	114	68	74.3	44.8	Prevotellaceae	Prevotella copri	Prevotella copri DSM 18205 draft (73 frags)	kp|9383132|851353|Glued fragments of sequence 846735 (Prevotella copri DSM 18205 Prevotella copri DSM 18205, whole genome shotgun sequencing project from NCBI on Nov 08 2013 3:44PM) - 73 fragments[sequence_id 851353][seq_data_id 9383132][tax_node_id 537011] Glued fragments of sequence 846735 (Prevotella copri DSM 18205 Prevotella copri DSM 18205, whole genome shotgun sequencing project from NCBI …
4	kp|850813	198.37	194.69	273	99	189	70.8	Lachnospiraceae	Dorea longicatena	Dorea longicatena CCUG 45247 Dorea longicatena DSM 13814 draft (52 frags)	kp|9382592|850813|Glued fragments of sequence 846191 (Dorea longicatena CCUG 45247 Dorea longicatena DSM 13814, whole genome shotgun sequencing project from NCBI on Nov 08 2013 12:20PM) - 52 fragments[sequence_id 850813][seq_data_id 9382592][tax_node_id 411462] Glued fragments of sequence 846191 (Dorea longicatena CCUG 45247 Dorea longicatena DSM 13814, whole genome shotgun sequencing project fro…
5	kp|914574	159.97	132.45	243	82	152.8	52.4	Streptococcaceae	Streptococcus equinus	Streptococcus bovis JB1 Streptococcus equinus JB1 draft (45 frags)	kp|11776151|914574|Glued fragments of sequence 914466 (Streptococcus bovis JB1 Streptococcus equinus JB1, whole genome shotgun sequencing project from NCBI on Sep 29 2014 5:21PM) - 45 fragments[sequence_id 914574][seq_data_id 11776151][tax_node_id 1294274] Glued fragments of sequence 914466 (Streptococcus bovis JB1 Streptococcus equinus JB1, whole genome shotgun sequencing project from NCBI on Se…
6	kp|765869	190.64	111.66	76	54	51.7	36.6	Parvoviridae	Porcine bocavirus 5	Porcine bocavirus 5/JS677	ref|NC_016647.1|gnl|NCBI_GENOMES|28618|gi|372204037|Porcine bocavirus 5/JS677, complete genome[sequence_id 765869][seq_data_id 5367324][tax_node_id 1131622]
7	kp|851628	117.04	109.39	106	47	73.9	33.6	Acidaminococcaceae	Phascolarctobacterium succinatutens	Phascolarctobacterium sp. YIT 12067 Phascolarctobacterium succinatutens YIT 12067 draft (118 frags)	kp|9383407|851628|Glued fragments of sequence 847013 (Phascolarctobacterium sp. YIT 12067 Phascolarctobacterium succinatutens YIT 12067, whole genome shotgun sequencing project from NCBI on Nov 08 2013 5:24PM) - 118 fragments[sequence_id 851628][seq_data_id 9383407][tax_node_id 626939] Glued fragments of sequence 847013 (Phascolarctobacterium sp. YIT 12067 Phascolarctobacterium succinatutens YIT …
8	kp|804629	319.31	108.09	198	105	130	70.4	Lactobacillaceae	Lactobacillus johnsonii	Lactobacillus johnsonii FI9785 chromosome	ref|NC_013504.1|gnl|NCBI_GENOMES|25416|gi|268318562|Lactobacillus johnsonii FI9785 chromosome, complete genome[sequence_id 804629][seq_data_id 6839136][tax_node_id 633699]
9	kp|787014	176.15	105.97	146	68	102.5	47.7	Prevotellaceae	Prevotella stercorea	Prevotella stercorea DSM 18206 draft (263 frags)	kp|6173091|787014|Glued fragments of sequence 782921 (Prevotella stercorea DSM 18206 Prevotella stercorea DSM 18206, whole genome shotgun sequencing project from NCBI on Sep 12 2012 02:12AM) - 263 fragments[sequence_id 787014][seq_data_id 6173091][tax_node_id 1002367] Glued fragments of sequence 782921 (Prevotella stercorea DSM 18206 Prevotella stercorea DSM 18206, whole genome shotgun sequencing…
10	kp|753581	104.35	104.35	59	33	39.7	22.8	Lactobacillaceae	Lactobacillus acidophilus	Lactobacillus acidophilus 30SC plasmid pRKC30SC1	gnl|REF_KoreaUniversity|plasmid1|ref|NC_015213.1|gnl|NCBI_GENOMES|27184|gi|325955697|Lactobacillus acidophilus 30SC plasmid pRKC30SC1, complete sequence[sequence_id 753581][seq_data_id 3953969][tax_node_id 891391]
11	kp|907433	101.28	93.47	76	37	52.5	25.6	Veillonellaceae	Megasphaera elsdenii	Megasphaera elsdenii T81 draft (42 frags)	kp|11624138|907433|Glued fragments of sequence 905177 (Megasphaera elsdenii T81 Megasphaera elsdenii T81, whole genome shotgun sequencing project from NCBI on Jul 23 2014 02:58AM) - 42 fragments[sequence_id 907433][seq_data_id 11624138][tax_node_id 1410663] Glued fragments of sequence 905177 (Megasphaera elsdenii T81 Megasphaera elsdenii T81, whole genome shotgun sequencing project from NCBI on J…
12	kp|849968	123.29	83.86	223	76	158.8	54.8	Ruminococcaceae	Faecalibacterium prausnitzii	Faecalibacterium prausnitzii A2-165 draft (115 frags)	kp|9381747|849968|Glued fragments of sequence 845344 (Faecalibacterium prausnitzii A2-165 Faecalibacterium prausnitzii A2-165, whole genome shotgun sequencing project from NCBI on Nov 08 2013 06:04AM) - 115 fragments[sequence_id 849968][seq_data_id 9381747][tax_node_id 411483] Glued fragments of sequence 845344 (Faecalibacterium prausnitzii A2-165 Faecalibacterium prausnitzii A2-165, whole genome…
13	kp|842939	137.47	77.68	94	48	64	32.6	Lactobacillaceae	Lactobacillus fermentum	Lactobacillus fermentum MTCC 8711 plasmid pLF01	gb|AVAB01000110.1|gnl|WGS:AVAB01|contig110|gi|530795340|Lactobacillus fermentum MTCC 8711 plasmid pLF01, complete sequence, whole genome shotgun sequence[sequence_id 842939][seq_data_id 8600342][tax_node_id 1366052]
14	kp|899834	66.43	66.43	89	34	63.9	24.1	Parvoviridae	Ungulate bocaparvovirus 2	Porcine bocavirus 1 pig/ZJD/China/2006	ref|NC_024453.1|gnl|NCBI_GENOMES|36539|gi|660515864|Porcine bocavirus 1 pig/ZJD/China/2006, complete genome[sequence_id 899834][seq_data_id 10867551][tax_node_id 795694]
15	kp|733848	67.85	64.27	106	37	71.5	25	Erysipelotrichaceae	Catenibacterium mitsuokai	Catenibacterium mitsuokai DSM 15897 draft (475 frags)	kp|2606541|733848|Glued fragments of sequence 733276 (Catenibacterium mitsuokai DSM 15897 Catenibacterium mitsuokai DSM 15897, whole genome shotgun sequencing project from NCBI on Jun 18 2010 9:07PM) - 475 fragments[sequence_id 733848][seq_data_id 2606541][tax_node_id 451640] Glued fragments of sequence 733276 (Catenibacterium mitsuokai DSM 15897 Catenibacterium mitsuokai DSM 15897, whole genome …
16	kp|871571	212.26	63.91	96	63	65.7	42.8	Parvoviridae	Porcine bocavirus	Porcine bocavirus isolate swBoV CH437	ref|NC_023673.1|gnl|NCBI_GENOMES|35759|gi|591398015|Porcine bocavirus isolate swBoV CH437, complete genome[sequence_id 871571][seq_data_id 10209221][tax_node_id 1165907]
17	kp|912674	133.9	59.75	89	47	60.7	31.3	Prevotellaceae	Prevotella sp. FD3004	Prevotella sp. FD3004 draft (16 frags)	kp|11705452|912674|Glued fragments of sequence 912510 (Prevotella sp. FD3004 Prevotella sp. FD3004, whole genome shotgun sequencing project from NCBI on Sep 03 2014 1:49PM) - 16 fragments[sequence_id 912674][seq_data_id 11705452][tax_node_id 1408309] Glued fragments of sequence 912510 (Prevotella sp. FD3004 Prevotella sp. FD3004, whole genome shotgun sequencing project from NCBI on Sep 03 2014 1:…
18	kp|807721	59.9	51.87	42	21	28.1	13.8	Lactobacillaceae	Lactobacillus sakei	Lactobacillus sakei plasmid pYSI8	ref|NC_010936.1|gnl|NCBI_GENOMES|22581|gi|190571843|Lactobacillus sakei plasmid pYSI8, complete sequence[sequence_id 807721][seq_data_id 7038970][tax_node_id 1599]
19	kp|807267	42.12	42.12	50	20	36.8	14.9	Bacteria_unknownfamily	uncultured bacterium	Uncultured bacterium plasmid pTRACA22	ref|NC_013280.1|gnl|NCBI_GENOMES|25102|gi|260414727|Uncultured bacterium plasmid pTRACA22, complete sequence[sequence_id 807267][seq_data_id 7038516][tax_node_id 77133]
20	kp|851356	37.48	33.57	111	33	77.3	23	Veillonellaceae	Mitsuokella multacida	Mitsuokella multacida DSM 20544 draft (31 frags)	kp|9383135|851356|Glued fragments of sequence 846738 (Mitsuokella multacida DSM 20544 Mitsuokella multacida DSM 20544, whole genome shotgun sequencing project from NCBI on Nov 08 2013 3:45PM) - 31 fragments[sequence_id 851356][seq_data_id 9383135][tax_node_id 500635] Glued fragments of sequence 846738 (Mitsuokella multacida DSM 20544 Mitsuokella multacida DSM 20544, whole genome shotgun sequencin…
21	kp|777700	124.57	33.29	69	40	49.3	28.7	Parvoviridae	Ungulate bocaparvovirus 5	Porcine bocavirus 3C isolate pig/ZJD/China/2006	gb|JN681175.1|gi|374498833|Porcine bocavirus 3C isolate pig/ZJD/China/2006, complete genome[sequence_id 777700][seq_data_id 5402843][tax_node_id 1138844]
22	kp|807480	29.77	29.77	19	10	12.4	6.5	Streptococcaceae	Streptococcus suis	Streptococcus suis plasmid pSSU1 DNA	ref|NC_002140.1|gnl|NCBI_GENOMES|15244|gi|10956187|Streptococcus suis plasmid pSSU1 DNA, complete sequence[sequence_id 807480][seq_data_id 7038729][tax_node_id 1307]
23	kp|802777	74.61	23.39	152	48	102	33	Eubacteriaceae	Eubacterium rectale	Eubacterium rectale ATCC 33656	ref|NC_012781.1|gnl|NCBI_GENOMES|24590|gi|238922432|Eubacterium rectale ATCC 33656, complete genome[sequence_id 802777][seq_data_id 6837284][tax_node_id 515619]
24	kp|802488	46.38	22.16	94	29	62	19.8	Eubacteriaceae	[Eubacterium] eligens	Eubacterium eligens ATCC 27750 chromosome	ref|NC_012778.1|gnl|NCBI_GENOMES|24587|gi|238915976|Eubacterium eligens ATCC 27750 chromosome, complete genome[sequence_id 802488][seq_data_id 6836995][tax_node_id 515620]
25	kp|841329	47.59	14.42	94	31	67.5	22.9	Ruminococcaceae	Ruminococcus callidus	Ruminococcus callidus ATCC 27760 draft (484 frags)	kp|8597587|841329|Glued fragments of sequence 841184 (Ruminococcus callidus ATCC 27760 Ruminococcus callidus ATCC 27760, whole genome shotgun sequencing project from NCBI on Sep 27 2013 11:51AM) - 484 fragments[sequence_id 841329][seq_data_id 8597587][tax_node_id 411473] Glued fragments of sequence 841184 (Ruminococcus callidus ATCC 27760 Ruminococcus callidus ATCC 27760, whole genome shotgun seq…
26	kp|831630	14.17	14.17	75	21	54	15.1	Oscillospiraceae	Oscillibacter sp. 1-3	Oscillibacter sp. 40911 Oscillibacter sp. 1-3 draft (43 frags)	kp|8219644|831630|Glued fragments of sequence 831421 (Oscillibacter sp. 40911 Oscillibacter sp. 1-3, whole genome shotgun sequencing project from NCBI on Jun 12 2013 2:41PM) - 43 fragments[sequence_id 831630][seq_data_id 8219644][tax_node_id 1235797] Glued fragments of sequence 831421 (Oscillibacter sp. 40911 Oscillibacter sp. 1-3, whole genome shotgun sequencing project from NCBI on Jun 12 2013 …
27	kp|779190	86.11	10.44	69	32	46.6	21.7	Lactobacillaceae	Lactobacillus amylovorus	Lactobacillus amylovorus GRL1118 plasmid2	gnl|REF_HY|Plasmid2|ref|NC_017472.1|gnl|NCBI_GENOMES|29443|gi|385818461|Lactobacillus amylovorus GRL1118 plasmid2, complete sequence[sequence_id 779190][seq_data_id 5448220][tax_node_id 695562]
28	kp|786748	36.55	9.03	73	24	51.2	17.3	Veillonellaceae	Dialister succinatiphilus	Dialister succinatiphilus YIT 11850 draft (98 frags)	kp|6172825|786748|Glued fragments of sequence 782651 (Dialister succinatiphilus YIT 11850 Dialister succinatiphilus YIT 11850, whole genome shotgun sequencing project from NCBI on Sep 12 2012 12:51PM) - 98 fragments[sequence_id 786748][seq_data_id 6172825][tax_node_id 742743] Glued fragments of sequence 782651 (Dialister succinatiphilus YIT 11850 Dialister succinatiphilus YIT 11850, whole genome …
29	kp|806777	12.3	8.61	55	15	37.8	10	Streptococcaceae	Streptococcus agalactiae	Streptococcus agalactiae strain GB2001 plasmid pGB2001	ref|NC_015973.1|gnl|NCBI_GENOMES|27944|gi|345325588|Streptococcus agalactiae strain GB2001 plasmid pGB2001, complete sequence[sequence_id 806777][seq_data_id 7038026][tax_node_id 1311]
30	kp|851322	206.31	7.53	151	72	98.4	48.7	Lactobacillaceae	Lactobacillus vaginalis	Lactobacillus vaginalis ATCC 49540 draft (202 frags)	kp|9383101|851322|Glued fragments of sequence 846704 (Lactobacillus vaginalis ATCC 49540 Lactobacillus vaginalis ATCC 49540, whole genome shotgun sequencing project from NCBI on Nov 08 2013 3:34PM) - 202 fragments[sequence_id 851322][seq_data_id 9383101][tax_node_id 525366] Glued fragments of sequence 846704 (Lactobacillus vaginalis ATCC 49540 Lactobacillus vaginalis ATCC 49540, whole genome shot…
31	kp|836123	233.2	5.15	105	69	70.9	46.4	Parvoviridae	Porcine bocavirus	Porcine bocavirus strain 54AT-HU	gb|KF206159.1|gi|527498399|Porcine bocavirus strain 54AT-HU, complete genome[sequence_id 836123][seq_data_id 8385168][tax_node_id 1165907]
32	kp|787100	243.63	3.35	150	80	101.2	55.2	Lactobacillaceae	Lactobacillus mucosae	Lactobacillus mucosae LM1 draft (55 frags)	kp|6173177|787100|Glued fragments of sequence 783007 (Lactobacillus mucosae LM1 Lactobacillus mucosae LM1, whole genome shotgun sequencing project from NCBI on Sep 12 2012 02:37AM) - 55 fragments[sequence_id 787100][seq_data_id 6173177][tax_node_id 1130798] Glued fragments of sequence 783007 (Lactobacillus mucosae LM1 Lactobacillus mucosae LM1, whole genome shotgun sequencing project from NCBI on…
33	kp|855135	22.2	2.85	19	8	10.4	4.5	Aerococcaceae	Abiotrophia defectiva	Abiotrophia defectiva ATCC 49176 draft (20 frags)	kp|9658285|855135|Glued fragments of sequence 853635 (Abiotrophia defectiva ATCC 49176 Abiotrophia defectiva ATCC 49176, whole genome shotgun sequencing project from NCBI on Dec 05 2013 7:23PM) - 20 fragments[sequence_id 855135][seq_data_id 9658285][tax_node_id 592010] Glued fragments of sequence 853635 (Abiotrophia defectiva ATCC 49176 Abiotrophia defectiva ATCC 49176, whole genome shotgun seque…

## Sheet: KSU_290_2016_0728_N4_GT4_C01_pr
iter_sel	target_id	initial_score	conditional_score	num_expected	num_detected	sum_expected	sum_detected	family	species	target_desc	target_annotation
0	kp|783782	750.43	750.43	417	238	281.4	162.5	Lactobacillaceae	Lactobacillus reuteri	Lactobacillus reuteri CF48-3A draft (244 frags)	kp|6169859|783782|Glued fragments of sequence 779447 (Lactobacillus reuteri CF48-3A Lactobacillus reuteri CF48-3A, whole genome shotgun sequencing project from NCBI on Sep 11 2012 1:29PM) - 244 fragments[sequence_id 783782][seq_data_id 6169859][tax_node_id 525341] Glued fragments of sequence 779447 (Lactobacillus reuteri CF48-3A Lactobacillus reuteri CF48-3A, whole genome shotgun sequencing proje…
1	kp|803330	596.78	558.46	281	179	184	118.1	Lactobacillaceae	Lactobacillus acidophilus	Lactobacillus acidophilus 30SC chromosome	gnl|REF_KoreaUniversity|contig1|ref|NC_015214.1|gnl|NCBI_GENOMES|27185|gi|325955721|Lactobacillus acidophilus 30SC chromosome, complete genome[sequence_id 803330][seq_data_id 6837837][tax_node_id 891391]
2	kp|851368	554.83	551.16	551	232	378.9	160.5	Lachnospiraceae	Dorea formicigenerans	Dorea formicigenerans 4_6_53AFAA draft (143 frags)	kp|9383147|851368|Glued fragments of sequence 846750 (Dorea formicigenerans 4_6_53AFAA Dorea formicigenerans 4_6_53AFAA, whole genome shotgun sequencing project from NCBI on Nov 08 2013 3:50PM) - 143 fragments[sequence_id 851368][seq_data_id 9383147][tax_node_id 742765] Glued fragments of sequence 846750 (Dorea formicigenerans 4_6_53AFAA Dorea formicigenerans 4_6_53AFAA, whole genome shotgun sequ…
3	kp|788039	233.56	233.56	111	70	77.3	49.4	Veillonellaceae	Mitsuokella multacida	Mitsuokella multacida DSM 20544 draft (31 frags)	kp|6270674|788039|Glued fragments of sequence 787616 (Mitsuokella multacida DSM 20544 Mitsuokella multacida DSM 20544, whole genome shotgun sequencing project from NCBI on Sep 12 2012 12:41PM) - 31 fragments[sequence_id 788039][seq_data_id 6270674][tax_node_id 500635] Glued fragments of sequence 787616 (Mitsuokella multacida DSM 20544 Mitsuokella multacida DSM 20544, whole genome shotgun sequenci…
4	kp|851353	229.07	229.07	114	69	74.3	46	Prevotellaceae	Prevotella copri	Prevotella copri DSM 18205 draft (73 frags)	kp|9383132|851353|Glued fragments of sequence 846735 (Prevotella copri DSM 18205 Prevotella copri DSM 18205, whole genome shotgun sequencing project from NCBI on Nov 08 2013 3:44PM) - 73 fragments[sequence_id 851353][seq_data_id 9383132][tax_node_id 537011] Glued fragments of sequence 846735 (Prevotella copri DSM 18205 Prevotella copri DSM 18205, whole genome shotgun sequencing project from NCBI …
5	kp|907433	231.12	219.28	76	62	52.5	43	Veillonellaceae	Megasphaera elsdenii	Megasphaera elsdenii T81 draft (42 frags)	kp|11624138|907433|Glued fragments of sequence 905177 (Megasphaera elsdenii T81 Megasphaera elsdenii T81, whole genome shotgun sequencing project from NCBI on Jul 23 2014 02:58AM) - 42 fragments[sequence_id 907433][seq_data_id 11624138][tax_node_id 1410663] Glued fragments of sequence 905177 (Megasphaera elsdenii T81 Megasphaera elsdenii T81, whole genome shotgun sequencing project from NCBI on J…
6	kp|851628	195.34	187.41	106	62	73.9	44	Acidaminococcaceae	Phascolarctobacterium succinatutens	Phascolarctobacterium sp. YIT 12067 Phascolarctobacterium succinatutens YIT 12067 draft (118 frags)	kp|9383407|851628|Glued fragments of sequence 847013 (Phascolarctobacterium sp. YIT 12067 Phascolarctobacterium succinatutens YIT 12067, whole genome shotgun sequencing project from NCBI on Nov 08 2013 5:24PM) - 118 fragments[sequence_id 851628][seq_data_id 9383407][tax_node_id 626939] Glued fragments of sequence 847013 (Phascolarctobacterium sp. YIT 12067 Phascolarctobacterium succinatutens YIT …
7	kp|914574	207.72	176.58	243	92	152.8	58.4	Streptococcaceae	Streptococcus equinus	Streptococcus bovis JB1 Streptococcus equinus JB1 draft (45 frags)	kp|11776151|914574|Glued fragments of sequence 914466 (Streptococcus bovis JB1 Streptococcus equinus JB1, whole genome shotgun sequencing project from NCBI on Sep 29 2014 5:21PM) - 45 fragments[sequence_id 914574][seq_data_id 11776151][tax_node_id 1294274] Glued fragments of sequence 914466 (Streptococcus bovis JB1 Streptococcus equinus JB1, whole genome shotgun sequencing project from NCBI on Se…
8	kp|783832	195.48	167.53	117	64	81.7	45.1	Ruminococcaceae	Subdoligranulum variabile	Subdoligranulum variabile DSM 15176 draft (91 frags)	kp|6169909|783832|Glued fragments of sequence 779497 (Subdoligranulum variabile DSM 15176 Subdoligranulum variabile DSM 15176, whole genome shotgun sequencing project from NCBI on Sep 11 2012 1:38PM) - 91 fragments[sequence_id 783832][seq_data_id 6169909][tax_node_id 411471] Glued fragments of sequence 779497 (Subdoligranulum variabile DSM 15176 Subdoligranulum variabile DSM 15176, whole genome s…
9	kp|804194	455.6	155.91	210	135	139.4	90.7	Lactobacillaceae	Lactobacillus johnsonii	Lactobacillus johnsonii DPC 6026 chromosome	ref|NC_017477.1|gnl|NCBI_GENOMES|29448|gi|385824947|Lactobacillus johnsonii DPC 6026 chromosome, complete genome[sequence_id 804194][seq_data_id 6838701][tax_node_id 909954]
10	kp|737165	146.66	146.66	168	67	113.7	44.9	Methanobacteriaceae	Methanobrevibacter smithii	Methanobrevibacter smithii ATCC 35061 chromosome	ref|NC_009515.1|gnl|NCBI_GENOMES|21071|gi|148642060|Methanobrevibacter smithii ATCC 35061 chromosome, complete genome[sequence_id 737165][seq_data_id 2825350][tax_node_id 420247]
11	kp|786748	195.67	136.23	73	54	51.2	38.9	Veillonellaceae	Dialister succinatiphilus	Dialister succinatiphilus YIT 11850 draft (98 frags)	kp|6172825|786748|Glued fragments of sequence 782651 (Dialister succinatiphilus YIT 11850 Dialister succinatiphilus YIT 11850, whole genome shotgun sequencing project from NCBI on Sep 12 2012 12:51PM) - 98 fragments[sequence_id 786748][seq_data_id 6172825][tax_node_id 742743] Glued fragments of sequence 782651 (Dialister succinatiphilus YIT 11850 Dialister succinatiphilus YIT 11850, whole genome …
12	kp|842939	211.1	131.5	94	62	64	42.6	Lactobacillaceae	Lactobacillus fermentum	Lactobacillus fermentum MTCC 8711 plasmid pLF01	gb|AVAB01000110.1|gnl|WGS:AVAB01|contig110|gi|530795340|Lactobacillus fermentum MTCC 8711 plasmid pLF01, complete sequence, whole genome shotgun sequence[sequence_id 842939][seq_data_id 8600342][tax_node_id 1366052]
13	kp|753581	129.56	129.56	59	38	39.7	26.1	Lactobacillaceae	Lactobacillus acidophilus	Lactobacillus acidophilus 30SC plasmid pRKC30SC1	gnl|REF_KoreaUniversity|plasmid1|ref|NC_015213.1|gnl|NCBI_GENOMES|27184|gi|325955697|Lactobacillus acidophilus 30SC plasmid pRKC30SC1, complete sequence[sequence_id 753581][seq_data_id 3953969][tax_node_id 891391]
14	kp|851357	398.44	117.07	319	147	216.1	102.2	Lachnospiraceae	Roseburia intestinalis	Roseburia intestinalis L1-82 draft (409 frags)	kp|9383136|851357|Glued fragments of sequence 846739 (Roseburia intestinalis L1-82 Roseburia intestinalis L1-82, whole genome shotgun sequencing project from NCBI on Nov 08 2013 3:45PM) - 409 fragments[sequence_id 851357][seq_data_id 9383136][tax_node_id 536231] Glued fragments of sequence 846739 (Roseburia intestinalis L1-82 Roseburia intestinalis L1-82, whole genome shotgun sequencing project f…
15	kp|733848	114.44	110.86	106	46	71.5	31	Erysipelotrichaceae	Catenibacterium mitsuokai	Catenibacterium mitsuokai DSM 15897 draft (475 frags)	kp|2606541|733848|Glued fragments of sequence 733276 (Catenibacterium mitsuokai DSM 15897 Catenibacterium mitsuokai DSM 15897, whole genome shotgun sequencing project from NCBI on Jun 18 2010 9:07PM) - 475 fragments[sequence_id 733848][seq_data_id 2606541][tax_node_id 451640] Glued fragments of sequence 733276 (Catenibacterium mitsuokai DSM 15897 Catenibacterium mitsuokai DSM 15897, whole genome …
16	kp|787014	167.08	104.09	146	66	102.5	46.5	Prevotellaceae	Prevotella stercorea	Prevotella stercorea DSM 18206 draft (263 frags)	kp|6173091|787014|Glued fragments of sequence 782921 (Prevotella stercorea DSM 18206 Prevotella stercorea DSM 18206, whole genome shotgun sequencing project from NCBI on Sep 12 2012 02:12AM) - 263 fragments[sequence_id 787014][seq_data_id 6173091][tax_node_id 1002367] Glued fragments of sequence 782921 (Prevotella stercorea DSM 18206 Prevotella stercorea DSM 18206, whole genome shotgun sequencing…
17	kp|917924	105.58	86.24	130	51	92.4	36.1	Ruminococcaceae	Ruminococcus sp. 80/3	Ruminococcus sp. 80/3 chromosome I	emb|HF545616.1|gi|571257415|Ruminococcus sp. 80/3 chromosome I, complete genome[sequence_id 917924][seq_data_id 11779501][tax_node_id 1160721]
18	kp|826830	166.32	81.7	87	52	62.3	37.7	Veillonellaceae	Selenomonas bovis	Selenomonas bovis DSM 23594 draft (82 frags)	kp|8047750|826830|Glued fragments of sequence 825479 (Selenomonas bovis DSM 23594 Selenomonas bovis DSM 23594, whole genome shotgun sequencing project from NCBI on May 07 2013 02:42AM) - 82 fragments[sequence_id 826830][seq_data_id 8047750][tax_node_id 1123250] Glued fragments of sequence 825479 (Selenomonas bovis DSM 23594 Selenomonas bovis DSM 23594, whole genome shotgun sequencing project from…
19	kp|803782	89.33	81.04	77	35	55.7	26	Acidaminococcaceae	Acidaminococcus fermentans	Acidaminococcus fermentans DSM 20731 chromosome	ref|NC_013740.1|gnl|NCBI_GENOMES|25652|gi|284047386|Acidaminococcus fermentans DSM 20731 chromosome, complete genome[sequence_id 803782][seq_data_id 6838289][tax_node_id 591001]
20	kp|807721	75.74	67.71	42	24	28.1	16	Lactobacillaceae	Lactobacillus sakei	Lactobacillus sakei plasmid pYSI8	ref|NC_010936.1|gnl|NCBI_GENOMES|22581|gi|190571843|Lactobacillus sakei plasmid pYSI8, complete sequence[sequence_id 807721][seq_data_id 7038970][tax_node_id 1599]
21	kp|747637	130.85	66.94	67	40	44.8	27	Lactobacillaceae	Lactobacillus amylovorus	Lactobacillus amylovorus GRL 1112 plasmid1	gnl|REF_HELS|plasmid1|ref|NC_015319.1|gnl|NCBI_GENOMES|27290|gi|327399879|Lactobacillus amylovorus GRL 1112 plasmid1, complete sequence[sequence_id 747637][seq_data_id 3096884][tax_node_id 695560]
22	kp|818335	142.02	61.85	118	55	85.4	40.6	Ruminococcaceae	Faecalibacterium prausnitzii	Faecalibacterium prausnitzii L2-6	ref|NC_021042.1|gnl|NCBI_GENOMES|33104|gi|479208076|Faecalibacterium prausnitzii L2-6, complete genome[sequence_id 818335][seq_data_id 7344069][tax_node_id 718252]
23	kp|784786	61.68	61.68	102	38	75.6	27.4	Coriobacteriaceae	Collinsella intestinalis	Collinsella intestinalis DSM 13280 draft (55 frags)	kp|6170863|784786|Glued fragments of sequence 780468 (Collinsella intestinalis DSM 13280 Collinsella intestinalis DSM 13280, whole genome shotgun sequencing project from NCBI on Sep 11 2012 4:46PM) - 55 fragments[sequence_id 784786][seq_data_id 6170863][tax_node_id 521003] Glued fragments of sequence 780468 (Collinsella intestinalis DSM 13280 Collinsella intestinalis DSM 13280, whole genome shotg…
24	kp|802777	158.57	56.78	152	65	102	43.8	Eubacteriaceae	Eubacterium rectale	Eubacterium rectale ATCC 33656	ref|NC_012781.1|gnl|NCBI_GENOMES|24590|gi|238922432|Eubacterium rectale ATCC 33656, complete genome[sequence_id 802777][seq_data_id 6837284][tax_node_id 515619]
25	kp|886031	63.01	54.91	93	32	61.8	22.1	Chlamydiaceae	Chlamydia suis	Chlamydia suis MD56 draft (47 frags)	kp|10470969|886031|Glued fragments of sequence 883472 (Chlamydia suis MD56 Chlamydia suis MD56, whole genome shotgun sequencing project from NCBI on May 16 2014 1:39PM) - 47 fragments[sequence_id 886031][seq_data_id 10470969][tax_node_id 1405296] Glued fragments of sequence 883472 (Chlamydia suis MD56 Chlamydia suis MD56, whole genome shotgun sequencing project from NCBI on May 16 2014 1:39PM) - …
26	kp|912674	124.03	53.68	89	45	60.7	30	Prevotellaceae	Prevotella sp. FD3004	Prevotella sp. FD3004 draft (16 frags)	kp|11705452|912674|Glued fragments of sequence 912510 (Prevotella sp. FD3004 Prevotella sp. FD3004, whole genome shotgun sequencing project from NCBI on Sep 03 2014 1:49PM) - 16 fragments[sequence_id 912674][seq_data_id 11705452][tax_node_id 1408309] Glued fragments of sequence 912510 (Prevotella sp. FD3004 Prevotella sp. FD3004, whole genome shotgun sequencing project from NCBI on Sep 03 2014 1:…
27	kp|824117	202.14	51.1	152	73	103.1	50.2	Ruminococcaceae	Ruminococcus sp. SR1/5	Ruminococcus sp. SR1/5 draft genome	ref|NC_021014.1|gnl|NCBI_GENOMES|33075|gi|479152295|Ruminococcus sp. SR1/5 draft genome[sequence_id 824117][seq_data_id 7670033][tax_node_id 657323]
28	kp|787100	299.56	40.19	150	91	101.2	62.6	Lactobacillaceae	Lactobacillus mucosae	Lactobacillus mucosae LM1 draft (55 frags)	kp|6173177|787100|Glued fragments of sequence 783007 (Lactobacillus mucosae LM1 Lactobacillus mucosae LM1, whole genome shotgun sequencing project from NCBI on Sep 12 2012 02:37AM) - 55 fragments[sequence_id 787100][seq_data_id 6173177][tax_node_id 1130798] Glued fragments of sequence 783007 (Lactobacillus mucosae LM1 Lactobacillus mucosae LM1, whole genome shotgun sequencing project from NCBI on…
29	kp|878929	185.37	38.44	162	71	104.5	46.2	Lactobacillaceae	Lactobacillus delbrueckii	Lactobacillus delbrueckii subsp. delbrueckii JCM 1012 draft (150 frags)	kp|10325193|878929|Glued fragments of sequence 878358 (Lactobacillus delbrueckii subsp. delbrueckii JCM 1012 Lactobacillus delbrueckii subsp. delbrueckii JCM 1012, whole genome shotgun sequencing project from NCBI on Apr 21 2...) - 150 fragments[sequence_id 878929][seq_data_id 10325193][tax_node_id 1236545] Glued fragments of sequence 878358 (Lactobacillus delbrueckii subsp. delbrueckii JCM 1012 …
30	kp|807425	36.2	36.2	23	12	15	7.9	Lactobacillaceae	Lactobacillus reuteri	Lactobacillus reuteri endogenous plasmid	ref|NC_004532.1|gnl|NCBI_GENOMES|16859|gi|27753647|Lactobacillus reuteri endogenous plasmid, complete sequence[sequence_id 807425][seq_data_id 7038674][tax_node_id 1598]
31	kp|784142	65.8	33.99	30	19	19.6	12.9	Aerococcaceae	Abiotrophia defectiva	Abiotrophia defectiva ATCC 49176 draft (26 frags)	kp|6170219|784142|Glued fragments of sequence 779809 (Abiotrophia defectiva ATCC 49176 Abiotrophia defectiva ATCC 49176, whole genome shotgun sequencing project from NCBI on Sep 11 2012 2:33PM) - 26 fragments[sequence_id 784142][seq_data_id 6170219][tax_node_id 592010] Glued fragments of sequence 779809 (Abiotrophia defectiva ATCC 49176 Abiotrophia defectiva ATCC 49176, whole genome shotgun seque…
32	kp|831630	33.41	33.41	75	25	54	17.6	Oscillospiraceae	Oscillibacter sp. 1-3	Oscillibacter sp. 40911 Oscillibacter sp. 1-3 draft (43 frags)	kp|8219644|831630|Glued fragments of sequence 831421 (Oscillibacter sp. 40911 Oscillibacter sp. 1-3, whole genome shotgun sequencing project from NCBI on Jun 12 2013 2:41PM) - 43 fragments[sequence_id 831630][seq_data_id 8219644][tax_node_id 1235797] Glued fragments of sequence 831421 (Oscillibacter sp. 40911 Oscillibacter sp. 1-3, whole genome shotgun sequencing project from NCBI on Jun 12 2013 …
33	kp|829850	61.37	30.43	73	28	47.3	17.9	Methanobacteriaceae	Methanosphaera stadtmanae	Methanosphaera stadtmanae DSM 3091 chromosome	ref|NC_007681.1|gnl|NCBI_GENOMES|19097|gi|84488831|Methanosphaera stadtmanae DSM 3091 chromosome, complete genome[sequence_id 829850][seq_data_id 8131753][tax_node_id 339860]
34	kp|804680	28.51	28.51	79	22	50.8	14.4	Lactobacillaceae	Lactobacillus salivarius	Lactobacillus salivarius CECT 5713 plasmid pHN3	ref|NC_017499.1|gnl|NCBI_GENOMES|29470|gi|385839642|Lactobacillus salivarius CECT 5713 plasmid pHN3, complete sequence[sequence_id 804680][seq_data_id 6839187][tax_node_id 712961]
35	kp|821638	167.7	25.68	207	77	129.2	48	Streptococcaceae	Streptococcus ovis	Streptococcus ovis DSM 16829 draft (26 frags)	kp|7625916|821638|Glued fragments of sequence 820371 (Streptococcus ovis DSM 16829 Streptococcus ovis DSM 16829, whole genome shotgun sequencing project from NCBI on Apr 29 2013 6:46PM) - 26 fragments[sequence_id 821638][seq_data_id 7625916][tax_node_id 1123312] Glued fragments of sequence 820371 (Streptococcus ovis DSM 16829 Streptococcus ovis DSM 16829, whole genome shotgun sequencing project f…
36	kp|807267	25.36	25.36	50	17	36.8	12.6	Bacteria_unknownfamily	uncultured bacterium	Uncultured bacterium plasmid pTRACA22	ref|NC_013280.1|gnl|NCBI_GENOMES|25102|gi|260414727|Uncultured bacterium plasmid pTRACA22, complete sequence[sequence_id 807267][seq_data_id 7038516][tax_node_id 77133]
37	kp|851519	34.24	22.66	91	26	60.5	17.9	Erysipelotrichaceae	Solobacterium moorei	Solobacterium moorei F0204 draft (66 frags)	kp|9383298|851519|Glued fragments of sequence 846902 (Solobacterium moorei F0204 Solobacterium moorei F0204, whole genome shotgun sequencing project from NCBI on Nov 08 2013 4:44PM) - 66 fragments[sequence_id 851519][seq_data_id 9383298][tax_node_id 706433] Glued fragments of sequence 846902 (Solobacterium moorei F0204 Solobacterium moorei F0204, whole genome shotgun sequencing project from NCBI …
38	kp|817232	190.59	21.69	121	64	84.6	45.9	unclassified Clostridiales_unknownfamily	butyrate-producing bacterium SS3/4	Butyrate-producing bacterium SS3/4	ref|NC_021035.1|gnl|NCBI_GENOMES|33096|gi|479192860|Butyrate-producing bacterium SS3/4, complete genome[sequence_id 817232][seq_data_id 7342966][tax_node_id 245014]
39	kp|753642	16.64	16.64	59	16	40	11.1	Lactobacillaceae	Lactobacillus acidophilus	Lactobacillus acidophilus 30SC plasmid pRKC30SC2	gnl|REF_KoreaUniversity|plasmid2|ref|NC_015218.1|gnl|NCBI_GENOMES|27189|gi|325955704|Lactobacillus acidophilus 30SC plasmid pRKC30SC2, complete sequence[sequence_id 753642][seq_data_id 3954030][tax_node_id 891391]
40	kp|907074	115.21	16.34	101	45	68.4	30.3	Prevotellaceae	Prevotella sp. HUN102	Prevotella sp. HUN102 draft (4 frags)	kp|11623779|907074|Glued fragments of sequence 904817 (Prevotella sp. HUN102 Prevotella sp. HUN102, whole genome shotgun sequencing project from NCBI on Jul 22 2014 11:16PM) - 4 fragments[sequence_id 907074][seq_data_id 11623779][tax_node_id 1392486] Glued fragments of sequence 904817 (Prevotella sp. HUN102 Prevotella sp. HUN102, whole genome shotgun sequencing project from NCBI on Jul 22 2014 11…
41	kp|800159	457.62	16.32	191	131	125.8	87.5	Lactobacillaceae	Lactobacillus reuteri	Lactobacillus reuteri ATCC 53608 draft (138 frags)	kp|6789056|800159|Glued fragments of sequence 798535 (Lactobacillus reuteri ATCC 53608 Lactobacillus reuteri ATCC 53608, whole genome shotgun sequencing project from NCBI on Dec 04 2012 5:43PM) - 138 fragments[sequence_id 800159][seq_data_id 6789056][tax_node_id 927703] Glued fragments of sequence 798535 (Lactobacillus reuteri ATCC 53608 Lactobacillus reuteri ATCC 53608, whole genome shotgun sequ…
42	kp|835899	218.17	10.14	92	63	62.7	43.3	Veillonellaceae	Megasphaera sp. BL7	Megasphaera sp. BL7 draft (246 frags)	kp|8384944|835899|Glued fragments of sequence 835869 (Megasphaera sp. BL7 Megasphaera sp. BL7, whole genome shotgun sequencing project from NCBI on Aug 08 2013 2:00PM) - 246 fragments[sequence_id 835899][seq_data_id 8384944][tax_node_id 1285585] Glued fragments of sequence 835869 (Megasphaera sp. BL7 Megasphaera sp. BL7, whole genome shotgun sequencing project from NCBI on Aug 08 2013 2:00PM) - 2…
43	kp|851322	269.69	8.02	151	84	98.4	57.2	Lactobacillaceae	Lactobacillus vaginalis	Lactobacillus vaginalis ATCC 49540 draft (202 frags)	kp|9383101|851322|Glued fragments of sequence 846704 (Lactobacillus vaginalis ATCC 49540 Lactobacillus vaginalis ATCC 49540, whole genome shotgun sequencing project from NCBI on Nov 08 2013 3:34PM) - 202 fragments[sequence_id 851322][seq_data_id 9383101][tax_node_id 525366] Glued fragments of sequence 846704 (Lactobacillus vaginalis ATCC 49540 Lactobacillus vaginalis ATCC 49540, whole genome shot…
44	kp|779190	107.88	3.66	69	36	46.6	24.7	Lactobacillaceae	Lactobacillus amylovorus	Lactobacillus amylovorus GRL1118 plasmid2	gnl|REF_HY|Plasmid2|ref|NC_017472.1|gnl|NCBI_GENOMES|29443|gi|385818461|Lactobacillus amylovorus GRL1118 plasmid2, complete sequence[sequence_id 779190][seq_data_id 5448220][tax_node_id 695562]
45	kp|806777	2.89	2.89	55	13	37.8	8.8	Streptococcaceae	Streptococcus agalactiae	Streptococcus agalactiae strain GB2001 plasmid pGB2001	ref|NC_015973.1|gnl|NCBI_GENOMES|27944|gi|345325588|Streptococcus agalactiae strain GB2001 plasmid pGB2001, complete sequence[sequence_id 806777][seq_data_id 7038026][tax_node_id 1311]
46	kp|821619	84.74	2.23	91	36	59.1	23.7	Prevotellaceae	Prevotella paludivivens	Prevotella paludivivens DSM 17968 draft (62 frags)	kp|7625897|821619|Glued fragments of sequence 820352 (Prevotella paludivivens DSM 17968 Prevotella paludivivens DSM 17968, whole genome shotgun sequencing project from NCBI on Apr 29 2013 6:39PM) - 62 fragments[sequence_id 821619][seq_data_id 7625897][tax_node_id 1122990] Glued fragments of sequence 820352 (Prevotella paludivivens DSM 17968 Prevotella paludivivens DSM 17968, whole genome shotgun …

## Sheet: KSU_290_2016_0728_N4_GT4_C02_pr
iter_sel	target_id	initial_score	conditional_score	num_expected	num_detected	sum_expected	sum_detected	family	species	target_desc	target_annotation
0	kp|783782	861.72	861.72	417	260	281.4	177.2	Lactobacillaceae	Lactobacillus reuteri	Lactobacillus reuteri CF48-3A draft (244 frags)	kp|6169859|783782|Glued fragments of sequence 779447 (Lactobacillus reuteri CF48-3A Lactobacillus reuteri CF48-3A, whole genome shotgun sequencing project from NCBI on Sep 11 2012 1:29PM) - 244 fragments[sequence_id 783782][seq_data_id 6169859][tax_node_id 525341] Glued fragments of sequence 779447 (Lactobacillus reuteri CF48-3A Lactobacillus reuteri CF48-3A, whole genome shotgun sequencing proje…
1	kp|840277	663.3	632.87	337	203	220.2	134.6	Lactobacillaceae	Lactobacillus crispatus	Lactobacillus crispatus MV-1A-US draft (140 frags)	kp|8566351|840277|Glued fragments of sequence 839432 (Lactobacillus crispatus MV-1A-US Lactobacillus crispatus MV-1A-US, whole genome shotgun sequencing project from NCBI on Sep 09 2013 6:04PM) - 140 fragments[sequence_id 840277][seq_data_id 8566351][tax_node_id 575596] Glued fragments of sequence 839432 (Lactobacillus crispatus MV-1A-US Lactobacillus crispatus MV-1A-US, whole genome shotgun sequ…
2	kp|851368	611.3	604.04	551	243	378.9	168.3	Lachnospiraceae	Dorea formicigenerans	Dorea formicigenerans 4_6_53AFAA draft (143 frags)	kp|9383147|851368|Glued fragments of sequence 846750 (Dorea formicigenerans 4_6_53AFAA Dorea formicigenerans 4_6_53AFAA, whole genome shotgun sequencing project from NCBI on Nov 08 2013 3:50PM) - 143 fragments[sequence_id 851368][seq_data_id 9383147][tax_node_id 742765] Glued fragments of sequence 846750 (Dorea formicigenerans 4_6_53AFAA Dorea formicigenerans 4_6_53AFAA, whole genome shotgun sequ…
3	kp|788039	278.4	278.4	111	78	77.3	55.7	Veillonellaceae	Mitsuokella multacida	Mitsuokella multacida DSM 20544 draft (31 frags)	kp|6270674|788039|Glued fragments of sequence 787616 (Mitsuokella multacida DSM 20544 Mitsuokella multacida DSM 20544, whole genome shotgun sequencing project from NCBI on Sep 12 2012 12:41PM) - 31 fragments[sequence_id 788039][seq_data_id 6270674][tax_node_id 500635] Glued fragments of sequence 787616 (Mitsuokella multacida DSM 20544 Mitsuokella multacida DSM 20544, whole genome shotgun sequenci…
4	kp|783852	258.16	254.15	106	74	73.9	52.6	Acidaminococcaceae	Phascolarctobacterium succinatutens	Phascolarctobacterium sp. YIT 12067 draft (118 frags)	kp|6169929|783852|Glued fragments of sequence 779517 (Phascolarctobacterium sp. YIT 12067 Phascolarctobacterium sp. YIT 12067, whole genome shotgun sequencing project from NCBI on Sep 11 2012 1:41PM) - 118 fragments[sequence_id 783852][seq_data_id 6169929][tax_node_id 626939] Glued fragments of sequence 779517 (Phascolarctobacterium sp. YIT 12067 Phascolarctobacterium sp. YIT 12067, whole genome …
5	kp|784534	232.28	232.28	114	70	74.3	46.3	Prevotellaceae	Prevotella copri	Prevotella copri DSM 18205 draft (73 frags)	kp|6170611|784534|Glued fragments of sequence 780205 (Prevotella copri DSM 18205 Prevotella copri DSM 18205, whole genome shotgun sequencing project from NCBI on Sep 11 2012 3:54PM) - 73 fragments[sequence_id 784534][seq_data_id 6170611][tax_node_id 537011] Glued fragments of sequence 780205 (Prevotella copri DSM 18205 Prevotella copri DSM 18205, whole genome shotgun sequencing project from NCBI …
6	kp|835899	245.05	225.64	92	68	62.7	46.9	Veillonellaceae	Megasphaera sp. BL7	Megasphaera sp. BL7 draft (246 frags)	kp|8384944|835899|Glued fragments of sequence 835869 (Megasphaera sp. BL7 Megasphaera sp. BL7, whole genome shotgun sequencing project from NCBI on Aug 08 2013 2:00PM) - 246 fragments[sequence_id 835899][seq_data_id 8384944][tax_node_id 1285585] Glued fragments of sequence 835869 (Megasphaera sp. BL7 Megasphaera sp. BL7, whole genome shotgun sequencing project from NCBI on Aug 08 2013 2:00PM) - 2…
7	kp|914041	324.79	193.55	266	121	174.2	80.5	Lactobacillaceae	Lactobacillus delbrueckii	Lactobacillus delbrueckii subsp. lactis draft (10 frags)	kp|11741734|914041|Glued fragments of sequence 913792 (Lactobacillus delbrueckii subsp. lactis Lactobacillus delbrueckii subsp. lactis, whole genome shotgun sequencing project from NCBI on Sep 16 2014 3:52PM) - 10 fragments[sequence_id 914041][seq_data_id 11741734][tax_node_id 29397] Glued fragments of sequence 913792 (Lactobacillus delbrueckii subsp. lactis Lactobacillus delbrueckii subsp. lacti…
8	kp|850789	220.58	189.06	117	69	81.7	48.4	Ruminococcaceae	Subdoligranulum variabile	Subdoligranulum variabile DSM 15176 draft (91 frags)	kp|9382568|850789|Glued fragments of sequence 846167 (Subdoligranulum variabile DSM 15176 Subdoligranulum variabile DSM 15176, whole genome shotgun sequencing project from NCBI on Nov 08 2013 12:11PM) - 91 fragments[sequence_id 850789][seq_data_id 9382568][tax_node_id 411471] Glued fragments of sequence 846167 (Subdoligranulum variabile DSM 15176 Subdoligranulum variabile DSM 15176, whole genome …
9	kp|914574	203.99	172.91	243	91	152.8	58.1	Streptococcaceae	Streptococcus equinus	Streptococcus bovis JB1 Streptococcus equinus JB1 draft (45 frags)	kp|11776151|914574|Glued fragments of sequence 914466 (Streptococcus bovis JB1 Streptococcus equinus JB1, whole genome shotgun sequencing project from NCBI on Sep 29 2014 5:21PM) - 45 fragments[sequence_id 914574][seq_data_id 11776151][tax_node_id 1294274] Glued fragments of sequence 914466 (Streptococcus bovis JB1 Streptococcus equinus JB1, whole genome shotgun sequencing project from NCBI on Se…
10	kp|851640	202.64	170.54	73	55	51.2	39.9	Veillonellaceae	Dialister succinatiphilus	Dialister succinatiphilus YIT 11850 draft (98 frags)	kp|9383419|851640|Glued fragments of sequence 847025 (Dialister succinatiphilus YIT 11850 Dialister succinatiphilus YIT 11850, whole genome shotgun sequencing project from NCBI on Nov 08 2013 5:27PM) - 98 fragments[sequence_id 851640][seq_data_id 9383419][tax_node_id 742743] Glued fragments of sequence 847025 (Dialister succinatiphilus YIT 11850 Dialister succinatiphilus YIT 11850, whole genome s…
11	kp|753581	160.36	160.36	59	44	39.7	30.2	Lactobacillaceae	Lactobacillus acidophilus	Lactobacillus acidophilus 30SC plasmid pRKC30SC1	gnl|REF_KoreaUniversity|plasmid1|ref|NC_015213.1|gnl|NCBI_GENOMES|27184|gi|325955697|Lactobacillus acidophilus 30SC plasmid pRKC30SC1, complete sequence[sequence_id 753581][seq_data_id 3953969][tax_node_id 891391]
12	kp|737165	152.03	152.03	168	68	113.7	45.6	Methanobacteriaceae	Methanobrevibacter smithii	Methanobrevibacter smithii ATCC 35061 chromosome	ref|NC_009515.1|gnl|NCBI_GENOMES|21071|gi|148642060|Methanobrevibacter smithii ATCC 35061 chromosome, complete genome[sequence_id 737165][seq_data_id 2825350][tax_node_id 420247]
13	kp|804194	517.44	139.77	210	147	139.4	98.8	Lactobacillaceae	Lactobacillus johnsonii	Lactobacillus johnsonii DPC 6026 chromosome	ref|NC_017477.1|gnl|NCBI_GENOMES|29448|gi|385824947|Lactobacillus johnsonii DPC 6026 chromosome, complete genome[sequence_id 804194][seq_data_id 6838701][tax_node_id 909954]
14	kp|824079	320.37	136.22	249	121	176.9	85.6	Lachnospiraceae	Coprococcus sp. ART55/1	Coprococcus sp. ART55/1 draft genome	ref|NC_021018.1|gnl|NCBI_GENOMES|33079|gi|479166807|Coprococcus sp. ART55/1 draft genome[sequence_id 824079][seq_data_id 7660120][tax_node_id 751585]
15	kp|917924	153.81	134.52	130	60	92.4	42.8	Ruminococcaceae	Ruminococcus sp. 80/3	Ruminococcus sp. 80/3 chromosome I	emb|HF545616.1|gi|571257415|Ruminococcus sp. 80/3 chromosome I, complete genome[sequence_id 917924][seq_data_id 11779501][tax_node_id 1160721]
16	kp|733848	119.41	115.83	106	47	71.5	31.7	Erysipelotrichaceae	Catenibacterium mitsuokai	Catenibacterium mitsuokai DSM 15897 draft (475 frags)	kp|2606541|733848|Glued fragments of sequence 733276 (Catenibacterium mitsuokai DSM 15897 Catenibacterium mitsuokai DSM 15897, whole genome shotgun sequencing project from NCBI on Jun 18 2010 9:07PM) - 475 fragments[sequence_id 733848][seq_data_id 2606541][tax_node_id 451640] Glued fragments of sequence 733276 (Catenibacterium mitsuokai DSM 15897 Catenibacterium mitsuokai DSM 15897, whole genome …
17	kp|787014	176.5	110.49	146	68	102.5	47.8	Prevotellaceae	Prevotella stercorea	Prevotella stercorea DSM 18206 draft (263 frags)	kp|6173091|787014|Glued fragments of sequence 782921 (Prevotella stercorea DSM 18206 Prevotella stercorea DSM 18206, whole genome shotgun sequencing project from NCBI on Sep 12 2012 02:12AM) - 263 fragments[sequence_id 787014][seq_data_id 6173091][tax_node_id 1002367] Glued fragments of sequence 782921 (Prevotella stercorea DSM 18206 Prevotella stercorea DSM 18206, whole genome shotgun sequencing…
18	kp|849959	169.33	105.74	175	75	126.5	53.5	Ruminococcaceae	Faecalibacterium prausnitzii	Faecalibacterium cf. prausnitzii KLE1255 draft (249 frags)	kp|9381738|849959|Glued fragments of sequence 845335 (Faecalibacterium cf. prausnitzii KLE1255 Faecalibacterium cf. prausnitzii KLE1255, whole genome shotgun sequencing project from NCBI on Nov 08 2013 06:00AM) - 249 fragments[sequence_id 849959][seq_data_id 9381738][tax_node_id 748224] Glued fragments of sequence 845335 (Faecalibacterium cf. prausnitzii KLE1255 Faecalibacterium cf. prausnitzii K…
19	kp|803782	110.78	98.45	77	39	55.7	28.8	Acidaminococcaceae	Acidaminococcus fermentans	Acidaminococcus fermentans DSM 20731 chromosome	ref|NC_013740.1|gnl|NCBI_GENOMES|25652|gi|284047386|Acidaminococcus fermentans DSM 20731 chromosome, complete genome[sequence_id 803782][seq_data_id 6838289][tax_node_id 591001]
20	kp|851348	218.23	95.83	198	87	134.8	60	Lachnospiraceae	Roseburia inulinivorans	Roseburia inulinivorans DSM 16841 draft (179 frags)	kp|9383127|851348|Glued fragments of sequence 846730 (Roseburia inulinivorans DSM 16841 Roseburia inulinivorans DSM 16841, whole genome shotgun sequencing project from NCBI on Nov 08 2013 3:42PM) - 179 fragments[sequence_id 851348][seq_data_id 9383127][tax_node_id 622312] Glued fragments of sequence 846730 (Roseburia inulinivorans DSM 16841 Roseburia inulinivorans DSM 16841, whole genome shotgun …
21	kp|787100	343.06	77.78	150	100	101.2	68.2	Lactobacillaceae	Lactobacillus mucosae	Lactobacillus mucosae LM1 draft (55 frags)	kp|6173177|787100|Glued fragments of sequence 783007 (Lactobacillus mucosae LM1 Lactobacillus mucosae LM1, whole genome shotgun sequencing project from NCBI on Sep 12 2012 02:37AM) - 55 fragments[sequence_id 787100][seq_data_id 6173177][tax_node_id 1130798] Glued fragments of sequence 783007 (Lactobacillus mucosae LM1 Lactobacillus mucosae LM1, whole genome shotgun sequencing project from NCBI on…
22	kp|807721	85.29	77.27	42	26	28.1	17.2	Lactobacillaceae	Lactobacillus sakei	Lactobacillus sakei plasmid pYSI8	ref|NC_010936.1|gnl|NCBI_GENOMES|22581|gi|190571843|Lactobacillus sakei plasmid pYSI8, complete sequence[sequence_id 807721][seq_data_id 7038970][tax_node_id 1599]
23	kp|802777	169.98	75.62	152	67	102	45.5	Eubacteriaceae	Eubacterium rectale	Eubacterium rectale ATCC 33656	ref|NC_012781.1|gnl|NCBI_GENOMES|24590|gi|238922432|Eubacterium rectale ATCC 33656, complete genome[sequence_id 802777][seq_data_id 6837284][tax_node_id 515619]
24	kp|821452	333.03	63.65	200	109	139	76.9	Ruminococcaceae	Ruminococcus sp. JC304	Ruminococcus sp. JC304 draft (526 frags)	kp|7625730|821452|Glued fragments of sequence 820185 (Ruminococcus sp. JC304 Ruminococcus sp. JC304, whole genome shotgun sequencing project from NCBI on Apr 29 2013 5:33PM) - 526 fragments[sequence_id 821452][seq_data_id 7625730][tax_node_id 1095771] Glued fragments of sequence 820185 (Ruminococcus sp. JC304 Ruminococcus sp. JC304, whole genome shotgun sequencing project from NCBI on Apr 29 2013…
25	kp|826830	166.44	57.26	87	52	62.3	37.9	Veillonellaceae	Selenomonas bovis	Selenomonas bovis DSM 23594 draft (82 frags)	kp|8047750|826830|Glued fragments of sequence 825479 (Selenomonas bovis DSM 23594 Selenomonas bovis DSM 23594, whole genome shotgun sequencing project from NCBI on May 07 2013 02:42AM) - 82 fragments[sequence_id 826830][seq_data_id 8047750][tax_node_id 1123250] Glued fragments of sequence 825479 (Selenomonas bovis DSM 23594 Selenomonas bovis DSM 23594, whole genome shotgun sequencing project from…
26	kp|886031	68.19	56.12	93	33	61.8	22.8	Chlamydiaceae	Chlamydia suis	Chlamydia suis MD56 draft (47 frags)	kp|10470969|886031|Glued fragments of sequence 883472 (Chlamydia suis MD56 Chlamydia suis MD56, whole genome shotgun sequencing project from NCBI on May 16 2014 1:39PM) - 47 fragments[sequence_id 886031][seq_data_id 10470969][tax_node_id 1405296] Glued fragments of sequence 883472 (Chlamydia suis MD56 Chlamydia suis MD56, whole genome shotgun sequencing project from NCBI on May 16 2014 1:39PM) - …
27	kp|912674	122.14	47.94	89	45	60.7	29.6	Prevotellaceae	Prevotella sp. FD3004	Prevotella sp. FD3004 draft (16 frags)	kp|11705452|912674|Glued fragments of sequence 912510 (Prevotella sp. FD3004 Prevotella sp. FD3004, whole genome shotgun sequencing project from NCBI on Sep 03 2014 1:49PM) - 16 fragments[sequence_id 912674][seq_data_id 11705452][tax_node_id 1408309] Glued fragments of sequence 912510 (Prevotella sp. FD3004 Prevotella sp. FD3004, whole genome shotgun sequencing project from NCBI on Sep 03 2014 1:…
28	kp|851281	45.8	45.8	102	35	75.6	25.3	Coriobacteriaceae	Collinsella intestinalis	Collinsella intestinalis DSM 13280 draft (55 frags)	kp|9383060|851281|Glued fragments of sequence 846663 (Collinsella intestinalis DSM 13280 Collinsella intestinalis DSM 13280, whole genome shotgun sequencing project from NCBI on Nov 08 2013 3:21PM) - 55 fragments[sequence_id 851281][seq_data_id 9383060][tax_node_id 521003] Glued fragments of sequence 846663 (Collinsella intestinalis DSM 13280 Collinsella intestinalis DSM 13280, whole genome shotg…
29	kp|803330	656.2	43.74	281	190	184	126.4	Lactobacillaceae	Lactobacillus acidophilus	Lactobacillus acidophilus 30SC chromosome	gnl|REF_KoreaUniversity|contig1|ref|NC_015214.1|gnl|NCBI_GENOMES|27185|gi|325955721|Lactobacillus acidophilus 30SC chromosome, complete genome[sequence_id 803330][seq_data_id 6837837][tax_node_id 891391]
30	kp|829850	76.73	41.68	73	31	47.3	20	Methanobacteriaceae	Methanosphaera stadtmanae	Methanosphaera stadtmanae DSM 3091 chromosome	ref|NC_007681.1|gnl|NCBI_GENOMES|19097|gi|84488831|Methanosphaera stadtmanae DSM 3091 chromosome, complete genome[sequence_id 829850][seq_data_id 8131753][tax_node_id 339860]
31	kp|868787	69.98	40.85	100	38	72.4	27.4	Oscillospiraceae	Oscillospiraceae bacterium VE202-24	Oscillospiraceae bacterium VE202-24 draft (357 frags)	kp|10058361|868787|Glued fragments of sequence 868636 (Oscillospiraceae bacterium VE202-24 Oscillospiraceae bacterium VE202-24, whole genome shotgun sequencing project from NCBI on Apr 02 2014 1:25PM) - 357 fragments[sequence_id 868787][seq_data_id 10058361][tax_node_id 1232459] Glued fragments of sequence 868636 (Oscillospiraceae bacterium VE202-24 Oscillospiraceae bacterium VE202-24, whole geno…
32	kp|842939	243.25	39.68	94	68	64	46.9	Lactobacillaceae	Lactobacillus fermentum	Lactobacillus fermentum MTCC 8711 plasmid pLF01	gb|AVAB01000110.1|gnl|WGS:AVAB01|contig110|gi|530795340|Lactobacillus fermentum MTCC 8711 plasmid pLF01, complete sequence, whole genome shotgun sequence[sequence_id 842939][seq_data_id 8600342][tax_node_id 1366052]
33	kp|804680	38.73	38.73	79	24	50.8	15.8	Lactobacillaceae	Lactobacillus salivarius	Lactobacillus salivarius CECT 5713 plasmid pHN3	ref|NC_017499.1|gnl|NCBI_GENOMES|29470|gi|385839642|Lactobacillus salivarius CECT 5713 plasmid pHN3, complete sequence[sequence_id 804680][seq_data_id 6839187][tax_node_id 712961]
34	kp|807425	30.98	30.98	23	11	15	7.2	Lactobacillaceae	Lactobacillus reuteri	Lactobacillus reuteri endogenous plasmid	ref|NC_004532.1|gnl|NCBI_GENOMES|16859|gi|27753647|Lactobacillus reuteri endogenous plasmid, complete sequence[sequence_id 807425][seq_data_id 7038674][tax_node_id 1598]
35	kp|800159	522.67	26.25	191	144	125.8	96	Lactobacillaceae	Lactobacillus reuteri	Lactobacillus reuteri ATCC 53608 draft (138 frags)	kp|6789056|800159|Glued fragments of sequence 798535 (Lactobacillus reuteri ATCC 53608 Lactobacillus reuteri ATCC 53608, whole genome shotgun sequencing project from NCBI on Dec 04 2012 5:43PM) - 138 fragments[sequence_id 800159][seq_data_id 6789056][tax_node_id 927703] Glued fragments of sequence 798535 (Lactobacillus reuteri ATCC 53608 Lactobacillus reuteri ATCC 53608, whole genome shotgun sequ…
36	kp|850813	489	24.27	273	155	189	109.9	Lachnospiraceae	Dorea longicatena	Dorea longicatena CCUG 45247 Dorea longicatena DSM 13814 draft (52 frags)	kp|9382592|850813|Glued fragments of sequence 846191 (Dorea longicatena CCUG 45247 Dorea longicatena DSM 13814, whole genome shotgun sequencing project from NCBI on Nov 08 2013 12:20PM) - 52 fragments[sequence_id 850813][seq_data_id 9382592][tax_node_id 411462] Glued fragments of sequence 846191 (Dorea longicatena CCUG 45247 Dorea longicatena DSM 13814, whole genome shotgun sequencing project fro…
37	kp|821619	90.02	23.95	91	37	59.1	24.4	Prevotellaceae	Prevotella paludivivens	Prevotella paludivivens DSM 17968 draft (62 frags)	kp|7625897|821619|Glued fragments of sequence 820352 (Prevotella paludivivens DSM 17968 Prevotella paludivivens DSM 17968, whole genome shotgun sequencing project from NCBI on Apr 29 2013 6:39PM) - 62 fragments[sequence_id 821619][seq_data_id 7625897][tax_node_id 1122990] Glued fragments of sequence 820352 (Prevotella paludivivens DSM 17968 Prevotella paludivivens DSM 17968, whole genome shotgun …
38	kp|907433	237.98	22.13	76	63	52.5	43.8	Veillonellaceae	Megasphaera elsdenii	Megasphaera elsdenii T81 draft (42 frags)	kp|11624138|907433|Glued fragments of sequence 905177 (Megasphaera elsdenii T81 Megasphaera elsdenii T81, whole genome shotgun sequencing project from NCBI on Jul 23 2014 02:58AM) - 42 fragments[sequence_id 907433][seq_data_id 11624138][tax_node_id 1410663] Glued fragments of sequence 905177 (Megasphaera elsdenii T81 Megasphaera elsdenii T81, whole genome shotgun sequencing project from NCBI on J…
39	kp|753642	21.96	21.96	59	17	40	11.9	Lactobacillaceae	Lactobacillus acidophilus	Lactobacillus acidophilus 30SC plasmid pRKC30SC2	gnl|REF_KoreaUniversity|plasmid2|ref|NC_015218.1|gnl|NCBI_GENOMES|27189|gi|325955704|Lactobacillus acidophilus 30SC plasmid pRKC30SC2, complete sequence[sequence_id 753642][seq_data_id 3954030][tax_node_id 891391]
40	kp|784142	54.96	18.78	30	17	19.6	11.4	Aerococcaceae	Abiotrophia defectiva	Abiotrophia defectiva ATCC 49176 draft (26 frags)	kp|6170219|784142|Glued fragments of sequence 779809 (Abiotrophia defectiva ATCC 49176 Abiotrophia defectiva ATCC 49176, whole genome shotgun sequencing project from NCBI on Sep 11 2012 2:33PM) - 26 fragments[sequence_id 784142][seq_data_id 6170219][tax_node_id 592010] Glued fragments of sequence 779809 (Abiotrophia defectiva ATCC 49176 Abiotrophia defectiva ATCC 49176, whole genome shotgun seque…
41	kp|841329	120.42	18.64	94	45	67.5	32.7	Ruminococcaceae	Ruminococcus callidus	Ruminococcus callidus ATCC 27760 draft (484 frags)	kp|8597587|841329|Glued fragments of sequence 841184 (Ruminococcus callidus ATCC 27760 Ruminococcus callidus ATCC 27760, whole genome shotgun sequencing project from NCBI on Sep 27 2013 11:51AM) - 484 fragments[sequence_id 841329][seq_data_id 8597587][tax_node_id 411473] Glued fragments of sequence 841184 (Ruminococcus callidus ATCC 27760 Ruminococcus callidus ATCC 27760, whole genome shotgun seq…
42	kp|783692	275.98	16.16	204	98	137.7	67.6	Lachnospiraceae	Lachnospiraceae bacterium 5_1_63FAA	Lachnospiraceae bacterium 5-1-63FAA Lachnospiraceae bacterium 5_1_63FAA draft (94 frags)	kp|6169769|783692|Glued fragments of sequence 779357 (Lachnospiraceae bacterium 5-1-63FAA Lachnospiraceae bacterium 5_1_63FAA, whole genome shotgun sequencing project from NCBI on Sep 11 2012 1:11PM) - 94 fragments[sequence_id 783692][seq_data_id 6169769][tax_node_id 658089] Glued fragments of sequence 779357 (Lachnospiraceae bacterium 5-1-63FAA Lachnospiraceae bacterium 5_1_63FAA, whole genome s…
43	kp|817232	213.4	11.97	121	68	84.6	49	unclassified Clostridiales_unknownfamily	butyrate-producing bacterium SS3/4	Butyrate-producing bacterium SS3/4	ref|NC_021035.1|gnl|NCBI_GENOMES|33096|gi|479192860|Butyrate-producing bacterium SS3/4, complete genome[sequence_id 817232][seq_data_id 7342966][tax_node_id 245014]
44	kp|851519	19.2	11.43	91	23	60.5	16	Erysipelotrichaceae	Solobacterium moorei	Solobacterium moorei F0204 draft (66 frags)	kp|9383298|851519|Glued fragments of sequence 846902 (Solobacterium moorei F0204 Solobacterium moorei F0204, whole genome shotgun sequencing project from NCBI on Nov 08 2013 4:44PM) - 66 fragments[sequence_id 851519][seq_data_id 9383298][tax_node_id 706433] Glued fragments of sequence 846902 (Solobacterium moorei F0204 Solobacterium moorei F0204, whole genome shotgun sequencing project from NCBI …
45	kp|779190	157.79	10.08	69	46	46.6	31.2	Lactobacillaceae	Lactobacillus amylovorus	Lactobacillus amylovorus GRL1118 plasmid2	gnl|REF_HY|Plasmid2|ref|NC_017472.1|gnl|NCBI_GENOMES|29443|gi|385818461|Lactobacillus amylovorus GRL1118 plasmid2, complete sequence[sequence_id 779190][seq_data_id 5448220][tax_node_id 695562]
46	kp|806777	7.36	7.36	55	14	37.8	9.4	Streptococcaceae	Streptococcus agalactiae	Streptococcus agalactiae strain GB2001 plasmid pGB2001	ref|NC_015973.1|gnl|NCBI_GENOMES|27944|gi|345325588|Streptococcus agalactiae strain GB2001 plasmid pGB2001, complete sequence[sequence_id 806777][seq_data_id 7038026][tax_node_id 1311]
47	kp|784060	286.66	6.27	152	88	98.9	59.3	Lactobacillaceae	Lactobacillus vaginalis	Lactobacillus vaginalis ATCC 49540 draft (202 frags)	kp|6170137|784060|Glued fragments of sequence 779727 (Lactobacillus vaginalis ATCC 49540 Lactobacillus vaginalis ATCC 49540, whole genome shotgun sequencing project from NCBI on Sep 11 2012 2:17PM) - 202 fragments[sequence_id 784060][seq_data_id 6170137][tax_node_id 525366] Glued fragments of sequence 779727 (Lactobacillus vaginalis ATCC 49540 Lactobacillus vaginalis ATCC 49540, whole genome shot…
48	kp|807267	3.52	3.52	50	13	36.8	9.7	Bacteria_unknownfamily	uncultured bacterium	Uncultured bacterium plasmid pTRACA22	ref|NC_013280.1|gnl|NCBI_GENOMES|25102|gi|260414727|Uncultured bacterium plasmid pTRACA22, complete sequence[sequence_id 807267][seq_data_id 7038516][tax_node_id 77133]
49	kp|841380	48.74	2.8	86	31	61.1	20.7	Clostridiaceae	Clostridium sp. ATCC 29733	Clostridium sp. ATCC29733 Clostridium sp. ATCC 29733 draft (232 frags)	kp|8597638|841380|Glued fragments of sequence 841235 (Clostridium sp. ATCC29733 Clostridium sp. ATCC 29733, whole genome shotgun sequencing project from NCBI on Sep 27 2013 12:11PM) - 232 fragments[sequence_id 841380][seq_data_id 8597638][tax_node_id 1507] Glued fragments of sequence 841235 (Clostridium sp. ATCC29733 Clostridium sp. ATCC 29733, whole genome shotgun sequencing project from NCBI on…
50	kp|821638	131.63	0.87	207	69	129.2	43.4	Streptococcaceae	Streptococcus ovis	Streptococcus ovis DSM 16829 draft (26 frags)	kp|7625916|821638|Glued fragments of sequence 820371 (Streptococcus ovis DSM 16829 Streptococcus ovis DSM 16829, whole genome shotgun sequencing project from NCBI on Apr 29 2013 6:46PM) - 26 fragments[sequence_id 821638][seq_data_id 7625916][tax_node_id 1123312] Glued fragments of sequence 820371 (Streptococcus ovis DSM 16829 Streptococcus ovis DSM 16829, whole genome shotgun sequencing project f…
51	kp|907572	128.41	0.54	89	46	58.9	29.5	Prevotellaceae	Prevotella bryantii	Prevotella bryantii C21a draft (27 frags)	kp|11624277|907572|Glued fragments of sequence 905319 (Prevotella bryantii C21a Prevotella bryantii C21a, whole genome shotgun sequencing project from NCBI on Jul 23 2014 04:32AM) - 27 fragments[sequence_id 907572][seq_data_id 11624277][tax_node_id 1280705] Glued fragments of sequence 905319 (Prevotella bryantii C21a Prevotella bryantii C21a, whole genome shotgun sequencing project from NCBI on J…
52	kp|747637	172.51	0.23	67	48	44.8	32.5	Lactobacillaceae	Lactobacillus amylovorus	Lactobacillus amylovorus GRL 1112 plasmid1	gnl|REF_HELS|plasmid1|ref|NC_015319.1|gnl|NCBI_GENOMES|27290|gi|327399879|Lactobacillus amylovorus GRL 1112 plasmid1, complete sequence[sequence_id 747637][seq_data_id 3096884][tax_node_id 695560]

## Sheet: KSU_290_2016_0728_N4_GT4_C03_pr
iter_sel	target_id	initial_score	conditional_score	num_expected	num_detected	sum_expected	sum_detected	family	species	target_desc	target_annotation
0	kp|783782	931.9	931.9	417	274	281.4	186.5	Lactobacillaceae	Lactobacillus reuteri	Lactobacillus reuteri CF48-3A draft (244 frags)	kp|6169859|783782|Glued fragments of sequence 779447 (Lactobacillus reuteri CF48-3A Lactobacillus reuteri CF48-3A, whole genome shotgun sequencing project from NCBI on Sep 11 2012 1:29PM) - 244 fragments[sequence_id 783782][seq_data_id 6169859][tax_node_id 525341] Glued fragments of sequence 779447 (Lactobacillus reuteri CF48-3A Lactobacillus reuteri CF48-3A, whole genome shotgun sequencing proje…
1	kp|840277	734.12	707.39	337	217	220.2	143.8	Lactobacillaceae	Lactobacillus crispatus	Lactobacillus crispatus MV-1A-US draft (140 frags)	kp|8566351|840277|Glued fragments of sequence 839432 (Lactobacillus crispatus MV-1A-US Lactobacillus crispatus MV-1A-US, whole genome shotgun sequencing project from NCBI on Sep 09 2013 6:04PM) - 140 fragments[sequence_id 840277][seq_data_id 8566351][tax_node_id 575596] Glued fragments of sequence 839432 (Lactobacillus crispatus MV-1A-US Lactobacillus crispatus MV-1A-US, whole genome shotgun sequ…
2	kp|851368	633.11	625.85	551	248	378.9	170.8	Lachnospiraceae	Dorea formicigenerans	Dorea formicigenerans 4_6_53AFAA draft (143 frags)	kp|9383147|851368|Glued fragments of sequence 846750 (Dorea formicigenerans 4_6_53AFAA Dorea formicigenerans 4_6_53AFAA, whole genome shotgun sequencing project from NCBI on Nov 08 2013 3:50PM) - 143 fragments[sequence_id 851368][seq_data_id 9383147][tax_node_id 742765] Glued fragments of sequence 846750 (Dorea formicigenerans 4_6_53AFAA Dorea formicigenerans 4_6_53AFAA, whole genome shotgun sequ…
3	kp|788039	279.74	279.74	111	79	77.3	55.6	Veillonellaceae	Mitsuokella multacida	Mitsuokella multacida DSM 20544 draft (31 frags)	kp|6270674|788039|Glued fragments of sequence 787616 (Mitsuokella multacida DSM 20544 Mitsuokella multacida DSM 20544, whole genome shotgun sequencing project from NCBI on Sep 12 2012 12:41PM) - 31 fragments[sequence_id 788039][seq_data_id 6270674][tax_node_id 500635] Glued fragments of sequence 787616 (Mitsuokella multacida DSM 20544 Mitsuokella multacida DSM 20544, whole genome shotgun sequenci…
4	kp|835899	259.07	251.13	92	71	62.7	48.7	Veillonellaceae	Megasphaera sp. BL7	Megasphaera sp. BL7 draft (246 frags)	kp|8384944|835899|Glued fragments of sequence 835869 (Megasphaera sp. BL7 Megasphaera sp. BL7, whole genome shotgun sequencing project from NCBI on Aug 08 2013 2:00PM) - 246 fragments[sequence_id 835899][seq_data_id 8384944][tax_node_id 1285585] Glued fragments of sequence 835869 (Megasphaera sp. BL7 Megasphaera sp. BL7, whole genome shotgun sequencing project from NCBI on Aug 08 2013 2:00PM) - 2…
5	kp|851353	238.1	238.1	114	71	74.3	47.1	Prevotellaceae	Prevotella copri	Prevotella copri DSM 18205 draft (73 frags)	kp|9383132|851353|Glued fragments of sequence 846735 (Prevotella copri DSM 18205 Prevotella copri DSM 18205, whole genome shotgun sequencing project from NCBI on Nov 08 2013 3:44PM) - 73 fragments[sequence_id 851353][seq_data_id 9383132][tax_node_id 537011] Glued fragments of sequence 846735 (Prevotella copri DSM 18205 Prevotella copri DSM 18205, whole genome shotgun sequencing project from NCBI …
6	kp|804194	590.47	233.09	210	162	139.4	108.2	Lactobacillaceae	Lactobacillus johnsonii	Lactobacillus johnsonii DPC 6026 chromosome	ref|NC_017477.1|gnl|NCBI_GENOMES|29448|gi|385824947|Lactobacillus johnsonii DPC 6026 chromosome, complete genome[sequence_id 804194][seq_data_id 6838701][tax_node_id 909954]
7	kp|783852	245.2	225.7	106	72	73.9	50.6	Acidaminococcaceae	Phascolarctobacterium succinatutens	Phascolarctobacterium sp. YIT 12067 draft (118 frags)	kp|6169929|783852|Glued fragments of sequence 779517 (Phascolarctobacterium sp. YIT 12067 Phascolarctobacterium sp. YIT 12067, whole genome shotgun sequencing project from NCBI on Sep 11 2012 1:41PM) - 118 fragments[sequence_id 783852][seq_data_id 6169929][tax_node_id 626939] Glued fragments of sequence 779517 (Phascolarctobacterium sp. YIT 12067 Phascolarctobacterium sp. YIT 12067, whole genome …
8	kp|851640	216.93	180.79	73	58	51.2	41.8	Veillonellaceae	Dialister succinatiphilus	Dialister succinatiphilus YIT 11850 draft (98 frags)	kp|9383419|851640|Glued fragments of sequence 847025 (Dialister succinatiphilus YIT 11850 Dialister succinatiphilus YIT 11850, whole genome shotgun sequencing project from NCBI on Nov 08 2013 5:27PM) - 98 fragments[sequence_id 851640][seq_data_id 9383419][tax_node_id 742743] Glued fragments of sequence 847025 (Dialister succinatiphilus YIT 11850 Dialister succinatiphilus YIT 11850, whole genome s…
9	kp|804127	213.09	174.52	263	98	166.5	62.1	Streptococcaceae	Streptococcus infantarius	Streptococcus infantarius subsp. infantarius CJ18 chromosome	ref|NC_016826.1|gnl|NCBI_GENOMES|28797|gi|379704392|Streptococcus infantarius subsp. infantarius CJ18 chromosome, complete genome[sequence_id 804127][seq_data_id 6838634][tax_node_id 1069533]
10	kp|851357	486.24	173.25	319	164	216.1	114.1	Lachnospiraceae	Roseburia intestinalis	Roseburia intestinalis L1-82 draft (409 frags)	kp|9383136|851357|Glued fragments of sequence 846739 (Roseburia intestinalis L1-82 Roseburia intestinalis L1-82, whole genome shotgun sequencing project from NCBI on Nov 08 2013 3:45PM) - 409 fragments[sequence_id 851357][seq_data_id 9383136][tax_node_id 536231] Glued fragments of sequence 846739 (Roseburia intestinalis L1-82 Roseburia intestinalis L1-82, whole genome shotgun sequencing project f…
11	kp|737165	168.36	168.36	168	71	113.7	48	Methanobacteriaceae	Methanobrevibacter smithii	Methanobrevibacter smithii ATCC 35061 chromosome	ref|NC_009515.1|gnl|NCBI_GENOMES|21071|gi|148642060|Methanobrevibacter smithii ATCC 35061 chromosome, complete genome[sequence_id 737165][seq_data_id 2825350][tax_node_id 420247]
12	kp|783832	194.84	163.32	117	64	81.7	45.1	Ruminococcaceae	Subdoligranulum variabile	Subdoligranulum variabile DSM 15176 draft (91 frags)	kp|6169909|783832|Glued fragments of sequence 779497 (Subdoligranulum variabile DSM 15176 Subdoligranulum variabile DSM 15176, whole genome shotgun sequencing project from NCBI on Sep 11 2012 1:38PM) - 91 fragments[sequence_id 783832][seq_data_id 6169909][tax_node_id 411471] Glued fragments of sequence 779497 (Subdoligranulum variabile DSM 15176 Subdoligranulum variabile DSM 15176, whole genome s…
13	kp|842939	258.61	162.89	94	71	64	49	Lactobacillaceae	Lactobacillus fermentum	Lactobacillus fermentum MTCC 8711 plasmid pLF01	gb|AVAB01000110.1|gnl|WGS:AVAB01|contig110|gi|530795340|Lactobacillus fermentum MTCC 8711 plasmid pLF01, complete sequence, whole genome shotgun sequence[sequence_id 842939][seq_data_id 8600342][tax_node_id 1366052]
14	kp|753581	155.38	155.38	59	43	39.7	29.5	Lactobacillaceae	Lactobacillus acidophilus	Lactobacillus acidophilus 30SC plasmid pRKC30SC1	gnl|REF_KoreaUniversity|plasmid1|ref|NC_015213.1|gnl|NCBI_GENOMES|27184|gi|325955697|Lactobacillus acidophilus 30SC plasmid pRKC30SC1, complete sequence[sequence_id 753581][seq_data_id 3953969][tax_node_id 891391]
15	kp|733848	139.01	135.44	106	51	71.5	34.2	Erysipelotrichaceae	Catenibacterium mitsuokai	Catenibacterium mitsuokai DSM 15897 draft (475 frags)	kp|2606541|733848|Glued fragments of sequence 733276 (Catenibacterium mitsuokai DSM 15897 Catenibacterium mitsuokai DSM 15897, whole genome shotgun sequencing project from NCBI on Jun 18 2010 9:07PM) - 475 fragments[sequence_id 733848][seq_data_id 2606541][tax_node_id 451640] Glued fragments of sequence 733276 (Catenibacterium mitsuokai DSM 15897 Catenibacterium mitsuokai DSM 15897, whole genome …
16	kp|803782	120.42	100.65	77	41	55.7	30.1	Acidaminococcaceae	Acidaminococcus fermentans	Acidaminococcus fermentans DSM 20731 chromosome	ref|NC_013740.1|gnl|NCBI_GENOMES|25652|gi|284047386|Acidaminococcus fermentans DSM 20731 chromosome, complete genome[sequence_id 803782][seq_data_id 6838289][tax_node_id 591001]
17	kp|917924	120.97	98.06	130	54	92.4	38.2	Ruminococcaceae	Ruminococcus sp. 80/3	Ruminococcus sp. 80/3 chromosome I	emb|HF545616.1|gi|571257415|Ruminococcus sp. 80/3 chromosome I, complete genome[sequence_id 917924][seq_data_id 11779501][tax_node_id 1160721]
18	kp|787014	164	97.44	146	66	102.5	45.9	Prevotellaceae	Prevotella stercorea	Prevotella stercorea DSM 18206 draft (263 frags)	kp|6173091|787014|Glued fragments of sequence 782921 (Prevotella stercorea DSM 18206 Prevotella stercorea DSM 18206, whole genome shotgun sequencing project from NCBI on Sep 12 2012 02:12AM) - 263 fragments[sequence_id 787014][seq_data_id 6173091][tax_node_id 1002367] Glued fragments of sequence 782921 (Prevotella stercorea DSM 18206 Prevotella stercorea DSM 18206, whole genome shotgun sequencing…
19	kp|803330	742.98	91.63	281	208	184	137.3	Lactobacillaceae	Lactobacillus acidophilus	Lactobacillus acidophilus 30SC chromosome	gnl|REF_KoreaUniversity|contig1|ref|NC_015214.1|gnl|NCBI_GENOMES|27185|gi|325955721|Lactobacillus acidophilus 30SC chromosome, complete genome[sequence_id 803330][seq_data_id 6837837][tax_node_id 891391]
20	kp|849959	159.57	87.43	175	73	126.5	52.3	Ruminococcaceae	Faecalibacterium prausnitzii	Faecalibacterium cf. prausnitzii KLE1255 draft (249 frags)	kp|9381738|849959|Glued fragments of sequence 845335 (Faecalibacterium cf. prausnitzii KLE1255 Faecalibacterium cf. prausnitzii KLE1255, whole genome shotgun sequencing project from NCBI on Nov 08 2013 06:00AM) - 249 fragments[sequence_id 849959][seq_data_id 9381738][tax_node_id 748224] Glued fragments of sequence 845335 (Faecalibacterium cf. prausnitzii KLE1255 Faecalibacterium cf. prausnitzii K…
21	kp|802777	175.03	77.5	152	68	102	46.2	Eubacteriaceae	Eubacterium rectale	Eubacterium rectale ATCC 33656	ref|NC_012781.1|gnl|NCBI_GENOMES|24590|gi|238922432|Eubacterium rectale ATCC 33656, complete genome[sequence_id 802777][seq_data_id 6837284][tax_node_id 515619]
22	kp|784786	77.05	77.05	102	41	75.6	29.5	Coriobacteriaceae	Collinsella intestinalis	Collinsella intestinalis DSM 13280 draft (55 frags)	kp|6170863|784786|Glued fragments of sequence 780468 (Collinsella intestinalis DSM 13280 Collinsella intestinalis DSM 13280, whole genome shotgun sequencing project from NCBI on Sep 11 2012 4:46PM) - 55 fragments[sequence_id 784786][seq_data_id 6170863][tax_node_id 521003] Glued fragments of sequence 780468 (Collinsella intestinalis DSM 13280 Collinsella intestinalis DSM 13280, whole genome shotg…
23	kp|807721	80.55	72.53	42	25	28.1	16.6	Lactobacillaceae	Lactobacillus sakei	Lactobacillus sakei plasmid pYSI8	ref|NC_010936.1|gnl|NCBI_GENOMES|22581|gi|190571843|Lactobacillus sakei plasmid pYSI8, complete sequence[sequence_id 807721][seq_data_id 7038970][tax_node_id 1599]
24	kp|826830	181.62	68.72	87	55	62.3	39.8	Veillonellaceae	Selenomonas bovis	Selenomonas bovis DSM 23594 draft (82 frags)	kp|8047750|826830|Glued fragments of sequence 825479 (Selenomonas bovis DSM 23594 Selenomonas bovis DSM 23594, whole genome shotgun sequencing project from NCBI on May 07 2013 02:42AM) - 82 fragments[sequence_id 826830][seq_data_id 8047750][tax_node_id 1123250] Glued fragments of sequence 825479 (Selenomonas bovis DSM 23594 Selenomonas bovis DSM 23594, whole genome shotgun sequencing project from…
25	kp|787100	358.82	61.1	150	103	101.2	70.4	Lactobacillaceae	Lactobacillus mucosae	Lactobacillus mucosae LM1 draft (55 frags)	kp|6173177|787100|Glued fragments of sequence 783007 (Lactobacillus mucosae LM1 Lactobacillus mucosae LM1, whole genome shotgun sequencing project from NCBI on Sep 12 2012 02:37AM) - 55 fragments[sequence_id 787100][seq_data_id 6173177][tax_node_id 1130798] Glued fragments of sequence 783007 (Lactobacillus mucosae LM1 Lactobacillus mucosae LM1, whole genome shotgun sequencing project from NCBI on…
26	kp|886031	68.11	56.03	93	33	61.8	22.7	Chlamydiaceae	Chlamydia suis	Chlamydia suis MD56 draft (47 frags)	kp|10470969|886031|Glued fragments of sequence 883472 (Chlamydia suis MD56 Chlamydia suis MD56, whole genome shotgun sequencing project from NCBI on May 16 2014 1:39PM) - 47 fragments[sequence_id 886031][seq_data_id 10470969][tax_node_id 1405296] Glued fragments of sequence 883472 (Chlamydia suis MD56 Chlamydia suis MD56, whole genome shotgun sequencing project from NCBI on May 16 2014 1:39PM) - …
27	kp|850813	517.24	53.69	273	161	189	113.5	Lachnospiraceae	Dorea longicatena	Dorea longicatena CCUG 45247 Dorea longicatena DSM 13814 draft (52 frags)	kp|9382592|850813|Glued fragments of sequence 846191 (Dorea longicatena CCUG 45247 Dorea longicatena DSM 13814, whole genome shotgun sequencing project from NCBI on Nov 08 2013 12:20PM) - 52 fragments[sequence_id 850813][seq_data_id 9382592][tax_node_id 411462] Glued fragments of sequence 846191 (Dorea longicatena CCUG 45247 Dorea longicatena DSM 13814, whole genome shotgun sequencing project fro…
28	kp|907068	122.16	52.09	115	51	81.6	35.9	Prevotellaceae	Prevotella ruminicola	Prevotella ruminicola Ga6B6 draft (52 frags)	kp|11623773|907068|Glued fragments of sequence 904811 (Prevotella ruminicola Ga6B6 Prevotella ruminicola Ga6B6, whole genome shotgun sequencing project from NCBI on Jul 22 2014 11:13PM) - 52 fragments[sequence_id 907068][seq_data_id 11623773][tax_node_id 1410667] Glued fragments of sequence 904811 (Prevotella ruminicola Ga6B6 Prevotella ruminicola Ga6B6, whole genome shotgun sequencing project fr…
29	kp|753642	42.68	42.68	59	21	40	14.7	Lactobacillaceae	Lactobacillus acidophilus	Lactobacillus acidophilus 30SC plasmid pRKC30SC2	gnl|REF_KoreaUniversity|plasmid2|ref|NC_015218.1|gnl|NCBI_GENOMES|27189|gi|325955704|Lactobacillus acidophilus 30SC plasmid pRKC30SC2, complete sequence[sequence_id 753642][seq_data_id 3954030][tax_node_id 891391]
30	kp|800159	556.37	40.79	191	151	125.8	100.3	Lactobacillaceae	Lactobacillus reuteri	Lactobacillus reuteri ATCC 53608 draft (138 frags)	kp|6789056|800159|Glued fragments of sequence 798535 (Lactobacillus reuteri ATCC 53608 Lactobacillus reuteri ATCC 53608, whole genome shotgun sequencing project from NCBI on Dec 04 2012 5:43PM) - 138 fragments[sequence_id 800159][seq_data_id 6789056][tax_node_id 927703] Glued fragments of sequence 798535 (Lactobacillus reuteri ATCC 53608 Lactobacillus reuteri ATCC 53608, whole genome shotgun sequ…
31	kp|850799	271.26	39.42	257	113	180.7	78.7	Lachnospiraceae	Coprococcus eutactus	Coprococcus eutactus ATCC 27759 draft (32 frags)	kp|9382578|850799|Glued fragments of sequence 846177 (Coprococcus eutactus ATCC 27759 Coprococcus eutactus ATCC 27759, whole genome shotgun sequencing project from NCBI on Nov 08 2013 12:14PM) - 32 fragments[sequence_id 850799][seq_data_id 9382578][tax_node_id 411474] Glued fragments of sequence 846177 (Coprococcus eutactus ATCC 27759 Coprococcus eutactus ATCC 27759, whole genome shotgun sequenci…
32	kp|807425	36.2	36.2	23	12	15	7.9	Lactobacillaceae	Lactobacillus reuteri	Lactobacillus reuteri endogenous plasmid	ref|NC_004532.1|gnl|NCBI_GENOMES|16859|gi|27753647|Lactobacillus reuteri endogenous plasmid, complete sequence[sequence_id 807425][seq_data_id 7038674][tax_node_id 1598]
33	kp|807267	30.72	30.72	50	18	36.8	13.3	Bacteria_unknownfamily	uncultured bacterium	Uncultured bacterium plasmid pTRACA22	ref|NC_013280.1|gnl|NCBI_GENOMES|25102|gi|260414727|Uncultured bacterium plasmid pTRACA22, complete sequence[sequence_id 807267][seq_data_id 7038516][tax_node_id 77133]
34	kp|829850	64.63	30.43	73	29	47.3	18.3	Methanobacteriaceae	Methanosphaera stadtmanae	Methanosphaera stadtmanae DSM 3091 chromosome	ref|NC_007681.1|gnl|NCBI_GENOMES|19097|gi|84488831|Methanosphaera stadtmanae DSM 3091 chromosome, complete genome[sequence_id 829850][seq_data_id 8131753][tax_node_id 339860]
35	kp|878929	219.82	30	162	78	104.5	50.8	Lactobacillaceae	Lactobacillus delbrueckii	Lactobacillus delbrueckii subsp. delbrueckii JCM 1012 draft (150 frags)	kp|10325193|878929|Glued fragments of sequence 878358 (Lactobacillus delbrueckii subsp. delbrueckii JCM 1012 Lactobacillus delbrueckii subsp. delbrueckii JCM 1012, whole genome shotgun sequencing project from NCBI on Apr 21 2...) - 150 fragments[sequence_id 878929][seq_data_id 10325193][tax_node_id 1236545] Glued fragments of sequence 878358 (Lactobacillus delbrueckii subsp. delbrueckii JCM 1012 …
36	kp|831630	28.95	28.95	75	24	54	17.1	Oscillospiraceae	Oscillibacter sp. 1-3	Oscillibacter sp. 40911 Oscillibacter sp. 1-3 draft (43 frags)	kp|8219644|831630|Glued fragments of sequence 831421 (Oscillibacter sp. 40911 Oscillibacter sp. 1-3, whole genome shotgun sequencing project from NCBI on Jun 12 2013 2:41PM) - 43 fragments[sequence_id 831630][seq_data_id 8219644][tax_node_id 1235797] Glued fragments of sequence 831421 (Oscillibacter sp. 40911 Oscillibacter sp. 1-3, whole genome shotgun sequencing project from NCBI on Jun 12 2013 …
37	kp|907433	252.22	28.78	76	66	52.5	45.7	Veillonellaceae	Megasphaera elsdenii	Megasphaera elsdenii T81 draft (42 frags)	kp|11624138|907433|Glued fragments of sequence 905177 (Megasphaera elsdenii T81 Megasphaera elsdenii T81, whole genome shotgun sequencing project from NCBI on Jul 23 2014 02:58AM) - 42 fragments[sequence_id 907433][seq_data_id 11624138][tax_node_id 1410663] Glued fragments of sequence 905177 (Megasphaera elsdenii T81 Megasphaera elsdenii T81, whole genome shotgun sequencing project from NCBI on J…
38	kp|804680	28.51	28.51	79	22	50.8	14.4	Lactobacillaceae	Lactobacillus salivarius	Lactobacillus salivarius CECT 5713 plasmid pHN3	ref|NC_017499.1|gnl|NCBI_GENOMES|29470|gi|385839642|Lactobacillus salivarius CECT 5713 plasmid pHN3, complete sequence[sequence_id 804680][seq_data_id 6839187][tax_node_id 712961]
39	kp|824117	206.37	27.34	152	74	103.1	50.7	Ruminococcaceae	Ruminococcus sp. SR1/5	Ruminococcus sp. SR1/5 draft genome	ref|NC_021014.1|gnl|NCBI_GENOMES|33075|gi|479152295|Ruminococcus sp. SR1/5 draft genome[sequence_id 824117][seq_data_id 7670033][tax_node_id 657323]
40	kp|783901	37.93	26.35	91	27	60.5	18.3	Erysipelotrichaceae	Solobacterium moorei	Solobacterium moorei F0204 draft (66 frags)	kp|6169978|783901|Glued fragments of sequence 779566 (Solobacterium moorei F0204 Solobacterium moorei F0204, whole genome shotgun sequencing project from NCBI on Sep 11 2012 1:50PM) - 66 fragments[sequence_id 783901][seq_data_id 6169978][tax_node_id 706433] Glued fragments of sequence 779566 (Solobacterium moorei F0204 Solobacterium moorei F0204, whole genome shotgun sequencing project from NCBI …
41	kp|784142	60.32	24.16	30	18	19.6	12.1	Aerococcaceae	Abiotrophia defectiva	Abiotrophia defectiva ATCC 49176 draft (26 frags)	kp|6170219|784142|Glued fragments of sequence 779809 (Abiotrophia defectiva ATCC 49176 Abiotrophia defectiva ATCC 49176, whole genome shotgun sequencing project from NCBI on Sep 11 2012 2:33PM) - 26 fragments[sequence_id 784142][seq_data_id 6170219][tax_node_id 592010] Glued fragments of sequence 779809 (Abiotrophia defectiva ATCC 49176 Abiotrophia defectiva ATCC 49176, whole genome shotgun seque…
42	kp|907067	116	22.68	83	42	57.4	28.6	Prevotellaceae	Prevotella sp. AGR2160	Prevotella sp. AGR2160 draft (50 frags)	kp|11623772|907067|Glued fragments of sequence 904810 (Prevotella sp. AGR2160 Prevotella sp. AGR2160, whole genome shotgun sequencing project from NCBI on Jul 22 2014 11:12PM) - 50 fragments[sequence_id 907067][seq_data_id 11623772][tax_node_id 1280674] Glued fragments of sequence 904810 (Prevotella sp. AGR2160 Prevotella sp. AGR2160, whole genome shotgun sequencing project from NCBI on Jul 22 20…
43	kp|851322	317.01	17.18	151	94	98.4	63.2	Lactobacillaceae	Lactobacillus vaginalis	Lactobacillus vaginalis ATCC 49540 draft (202 frags)	kp|9383101|851322|Glued fragments of sequence 846704 (Lactobacillus vaginalis ATCC 49540 Lactobacillus vaginalis ATCC 49540, whole genome shotgun sequencing project from NCBI on Nov 08 2013 3:34PM) - 202 fragments[sequence_id 851322][seq_data_id 9383101][tax_node_id 525366] Glued fragments of sequence 846704 (Lactobacillus vaginalis ATCC 49540 Lactobacillus vaginalis ATCC 49540, whole genome shot…
44	kp|779190	178.94	14.98	69	50	46.6	34	Lactobacillaceae	Lactobacillus amylovorus	Lactobacillus amylovorus GRL1118 plasmid2	gnl|REF_HY|Plasmid2|ref|NC_017472.1|gnl|NCBI_GENOMES|29443|gi|385818461|Lactobacillus amylovorus GRL1118 plasmid2, complete sequence[sequence_id 779190][seq_data_id 5448220][tax_node_id 695562]
45	kp|817232	207.1	9.06	121	67	84.6	48.1	unclassified Clostridiales_unknownfamily	butyrate-producing bacterium SS3/4	Butyrate-producing bacterium SS3/4	ref|NC_021035.1|gnl|NCBI_GENOMES|33096|gi|479192860|Butyrate-producing bacterium SS3/4, complete genome[sequence_id 817232][seq_data_id 7342966][tax_node_id 245014]
46	kp|841329	109.65	4.13	94	43	67.5	31.3	Ruminococcaceae	Ruminococcus callidus	Ruminococcus callidus ATCC 27760 draft (484 frags)	kp|8597587|841329|Glued fragments of sequence 841184 (Ruminococcus callidus ATCC 27760 Ruminococcus callidus ATCC 27760, whole genome shotgun sequencing project from NCBI on Sep 27 2013 11:51AM) - 484 fragments[sequence_id 841329][seq_data_id 8597587][tax_node_id 411473] Glued fragments of sequence 841184 (Ruminococcus callidus ATCC 27760 Ruminococcus callidus ATCC 27760, whole genome shotgun seq…
47	kp|907460	222.66	3.87	96	65	61.4	41.7	Lactobacillaceae	Lactobacillus psittaci	Lactobacillus psittaci DSM 15354 draft (26 frags)	kp|11624165|907460|Glued fragments of sequence 905206 (Lactobacillus psittaci DSM 15354 Lactobacillus psittaci DSM 15354, whole genome shotgun sequencing project from NCBI on Jul 23 2014 03:14AM) - 26 fragments[sequence_id 907460][seq_data_id 11624165][tax_node_id 1122152] Glued fragments of sequence 905206 (Lactobacillus psittaci DSM 15354 Lactobacillus psittaci DSM 15354, whole genome shotgun s…
48	kp|907572	127.38	3.84	89	46	58.9	29.4	Prevotellaceae	Prevotella bryantii	Prevotella bryantii C21a draft (27 frags)	kp|11624277|907572|Glued fragments of sequence 905319 (Prevotella bryantii C21a Prevotella bryantii C21a, whole genome shotgun sequencing project from NCBI on Jul 23 2014 04:32AM) - 27 fragments[sequence_id 907572][seq_data_id 11624277][tax_node_id 1280705] Glued fragments of sequence 905319 (Prevotella bryantii C21a Prevotella bryantii C21a, whole genome shotgun sequencing project from NCBI on J…
49	kp|821638	168.56	3.22	207	77	129.2	48	Streptococcaceae	Streptococcus ovis	Streptococcus ovis DSM 16829 draft (26 frags)	kp|7625916|821638|Glued fragments of sequence 820371 (Streptococcus ovis DSM 16829 Streptococcus ovis DSM 16829, whole genome shotgun sequencing project from NCBI on Apr 29 2013 6:46PM) - 26 fragments[sequence_id 821638][seq_data_id 7625916][tax_node_id 1123312] Glued fragments of sequence 820371 (Streptococcus ovis DSM 16829 Streptococcus ovis DSM 16829, whole genome shotgun sequencing project f…
50	kp|806777	2.89	2.89	55	13	37.8	8.8	Streptococcaceae	Streptococcus agalactiae	Streptococcus agalactiae strain GB2001 plasmid pGB2001	ref|NC_015973.1|gnl|NCBI_GENOMES|27944|gi|345325588|Streptococcus agalactiae strain GB2001 plasmid pGB2001, complete sequence[sequence_id 806777][seq_data_id 7038026][tax_node_id 1311]
51	kp|899272	242.75	2.66	98	69	69.2	49.3	Veillonellaceae	Mitsuokella jalaludinii	Mitsuokella jalaludinii DSM 13811 draft (66 frags)	kp|10857525|899272|Glued fragments of sequence 898639 (Mitsuokella jalaludinii DSM 13811 Mitsuokella jalaludinii DSM 13811, whole genome shotgun sequencing project from NCBI on Jun 19 2014 7:44PM) - 66 fragments[sequence_id 899272][seq_data_id 10857525][tax_node_id 1410665] Glued fragments of sequence 898639 (Mitsuokella jalaludinii DSM 13811 Mitsuokella jalaludinii DSM 13811, whole genome shotgu…
52	kp|788411	357.91	1.49	143	102	91.1	65.2	Lactobacillaceae	Lactobacillus gigeriorum	Lactobacillus sp. LEM 202 Lactobacillus gigeriorum CRBIP 24.85 draft (96 frags)	kp|6296592|788411|Glued fragments of sequence 788313 (Lactobacillus sp. LEM 202 Lactobacillus gigeriorum CRBIP 24.85, whole genome shotgun sequencing project from NCBI on Sep 19 2012 2:05PM) - 96 fragments[sequence_id 788411][seq_data_id 6296592][tax_node_id 872325] Glued fragments of sequence 788313 (Lactobacillus sp. LEM 202 Lactobacillus gigeriorum CRBIP 24.85, whole genome shotgun sequencing …
53	kp|824129	56.89	1.34	107	34	71.5	23.2	Ruminococcaceae	Ruminococcus bromii	Ruminococcus bromii L2-63 draft genome	ref|NC_021013.1|gnl|NCBI_GENOMES|33074|gi|479150083|Ruminococcus bromii L2-63 draft genome[sequence_id 824129][seq_data_id 7672485][tax_node_id 657321]
54	kp|779286	56.79	0.47	58	23	38.5	16.2	Lactobacillaceae	Lactobacillus amylovorus	Lactobacillus amylovorus GRL1118 plasmid1	gnl|REF_HY|Plasmid1|ref|NC_017471.1|gnl|NCBI_GENOMES|29442|gi|385818454|Lactobacillus amylovorus GRL1118 plasmid1, complete sequence[sequence_id 779286][seq_data_id 5456008][tax_node_id 695562]
55	kp|868690	70.59	0.19	68	30	47.2	20	Acidaminococcaceae	Phascolarctobacterium sp. CAG	Phascolarctobacterium sp. CAG:266 draft (204 frags)	kp|10058264|868690|Glued fragments of sequence 868537 (Phascolarctobacterium sp. CAG:266 Phascolarctobacterium sp. CAG:266, whole genome shotgun sequencing project from NCBI on Apr 02 2014 11:54AM) - 204 fragments[sequence_id 868690][seq_data_id 10058264][tax_node_id 1262915] Glued fragments of sequence 868537 (Phascolarctobacterium sp. CAG:266 Phascolarctobacterium sp. CAG:266, whole genome shot…

## Sheet: KSU_292_2016_0728_N4_GT4_E01_pr
iter_sel	target_id	initial_score	conditional_score	num_expected	num_detected	sum_expected	sum_detected	family	species	target_desc	target_annotation
0	kp|851368	708.05	708.05	551	262	378.9	181	Lachnospiraceae	Dorea formicigenerans	Dorea formicigenerans 4_6_53AFAA draft (143 frags)	kp|9383147|851368|Glued fragments of sequence 846750 (Dorea formicigenerans 4_6_53AFAA Dorea formicigenerans 4_6_53AFAA, whole genome shotgun sequencing project from NCBI on Nov 08 2013 3:50PM) - 143 fragments[sequence_id 851368][seq_data_id 9383147][tax_node_id 742765] Glued fragments of sequence 846750 (Dorea formicigenerans 4_6_53AFAA Dorea formicigenerans 4_6_53AFAA, whole genome shotgun sequ…
1	kp|783782	687.57	687.57	417	226	281.4	154	Lactobacillaceae	Lactobacillus reuteri	Lactobacillus reuteri CF48-3A draft (244 frags)	kp|6169859|783782|Glued fragments of sequence 779447 (Lactobacillus reuteri CF48-3A Lactobacillus reuteri CF48-3A, whole genome shotgun sequencing project from NCBI on Sep 11 2012 1:29PM) - 244 fragments[sequence_id 783782][seq_data_id 6169859][tax_node_id 525341] Glued fragments of sequence 779447 (Lactobacillus reuteri CF48-3A Lactobacillus reuteri CF48-3A, whole genome shotgun sequencing proje…
2	kp|803330	607.08	565.09	281	181	184	119.3	Lactobacillaceae	Lactobacillus acidophilus	Lactobacillus acidophilus 30SC chromosome	gnl|REF_KoreaUniversity|contig1|ref|NC_015214.1|gnl|NCBI_GENOMES|27185|gi|325955721|Lactobacillus acidophilus 30SC chromosome, complete genome[sequence_id 803330][seq_data_id 6837837][tax_node_id 891391]
3	kp|914575	304.41	273.27	231	109	144.6	68.7	Streptococcaceae	Streptococcus equinus	Streptococcus bovis ATCC 33317 Streptococcus equinus ATCC 33317 draft (17 frags)	kp|11776152|914575|Glued fragments of sequence 914467 (Streptococcus bovis ATCC 33317 Streptococcus equinus ATCC 33317, whole genome shotgun sequencing project from NCBI on Sep 29 2014 5:22PM) - 17 fragments[sequence_id 914575][seq_data_id 11776152][tax_node_id 1210006] Glued fragments of sequence 914467 (Streptococcus bovis ATCC 33317 Streptococcus equinus ATCC 33317, whole genome shotgun sequen…
4	kp|737165	250.84	250.84	168	87	113.7	59	Methanobacteriaceae	Methanobrevibacter smithii	Methanobrevibacter smithii ATCC 35061 chromosome	ref|NC_009515.1|gnl|NCBI_GENOMES|21071|gi|148642060|Methanobrevibacter smithii ATCC 35061 chromosome, complete genome[sequence_id 737165][seq_data_id 2825350][tax_node_id 420247]
5	kp|907433	238.4	234.51	76	63	52.5	44	Veillonellaceae	Megasphaera elsdenii	Megasphaera elsdenii T81 draft (42 frags)	kp|11624138|907433|Glued fragments of sequence 905177 (Megasphaera elsdenii T81 Megasphaera elsdenii T81, whole genome shotgun sequencing project from NCBI on Jul 23 2014 02:58AM) - 42 fragments[sequence_id 907433][seq_data_id 11624138][tax_node_id 1410663] Glued fragments of sequence 905177 (Megasphaera elsdenii T81 Megasphaera elsdenii T81, whole genome shotgun sequencing project from NCBI on J…
6	kp|851357	495.98	226.19	319	166	216.1	115.1	Lachnospiraceae	Roseburia intestinalis	Roseburia intestinalis L1-82 draft (409 frags)	kp|9383136|851357|Glued fragments of sequence 846739 (Roseburia intestinalis L1-82 Roseburia intestinalis L1-82, whole genome shotgun sequencing project from NCBI on Nov 08 2013 3:45PM) - 409 fragments[sequence_id 851357][seq_data_id 9383136][tax_node_id 536231] Glued fragments of sequence 846739 (Roseburia intestinalis L1-82 Roseburia intestinalis L1-82, whole genome shotgun sequencing project f…
7	kp|784534	220.69	220.69	114	68	74.3	44.7	Prevotellaceae	Prevotella copri	Prevotella copri DSM 18205 draft (73 frags)	kp|6170611|784534|Glued fragments of sequence 780205 (Prevotella copri DSM 18205 Prevotella copri DSM 18205, whole genome shotgun sequencing project from NCBI on Sep 11 2012 3:54PM) - 73 fragments[sequence_id 784534][seq_data_id 6170611][tax_node_id 537011] Glued fragments of sequence 780205 (Prevotella copri DSM 18205 Prevotella copri DSM 18205, whole genome shotgun sequencing project from NCBI …
8	kp|788039	225.05	217.09	111	68	77.3	48.4	Veillonellaceae	Mitsuokella multacida	Mitsuokella multacida DSM 20544 draft (31 frags)	kp|6270674|788039|Glued fragments of sequence 787616 (Mitsuokella multacida DSM 20544 Mitsuokella multacida DSM 20544, whole genome shotgun sequencing project from NCBI on Sep 12 2012 12:41PM) - 31 fragments[sequence_id 788039][seq_data_id 6270674][tax_node_id 500635] Glued fragments of sequence 787616 (Mitsuokella multacida DSM 20544 Mitsuokella multacida DSM 20544, whole genome shotgun sequenci…
9	kp|783832	204.98	193.13	117	65	81.7	46.6	Ruminococcaceae	Subdoligranulum variabile	Subdoligranulum variabile DSM 15176 draft (91 frags)	kp|6169909|783832|Glued fragments of sequence 779497 (Subdoligranulum variabile DSM 15176 Subdoligranulum variabile DSM 15176, whole genome shotgun sequencing project from NCBI on Sep 11 2012 1:38PM) - 91 fragments[sequence_id 783832][seq_data_id 6169909][tax_node_id 411471] Glued fragments of sequence 779497 (Subdoligranulum variabile DSM 15176 Subdoligranulum variabile DSM 15176, whole genome s…
10	kp|783852	214.14	178.71	106	66	73.9	46.5	Acidaminococcaceae	Phascolarctobacterium succinatutens	Phascolarctobacterium sp. YIT 12067 draft (118 frags)	kp|6169929|783852|Glued fragments of sequence 779517 (Phascolarctobacterium sp. YIT 12067 Phascolarctobacterium sp. YIT 12067, whole genome shotgun sequencing project from NCBI on Sep 11 2012 1:41PM) - 118 fragments[sequence_id 783852][seq_data_id 6169929][tax_node_id 626939] Glued fragments of sequence 779517 (Phascolarctobacterium sp. YIT 12067 Phascolarctobacterium sp. YIT 12067, whole genome …
11	kp|914041	293.85	166.87	266	115	174.2	76.5	Lactobacillaceae	Lactobacillus delbrueckii	Lactobacillus delbrueckii subsp. lactis draft (10 frags)	kp|11741734|914041|Glued fragments of sequence 913792 (Lactobacillus delbrueckii subsp. lactis Lactobacillus delbrueckii subsp. lactis, whole genome shotgun sequencing project from NCBI on Sep 16 2014 3:52PM) - 10 fragments[sequence_id 914041][seq_data_id 11741734][tax_node_id 29397] Glued fragments of sequence 913792 (Lactobacillus delbrueckii subsp. lactis Lactobacillus delbrueckii subsp. lacti…
12	kp|759304	142.48	142.48	130	57	90.2	39.9	Parvoviridae	Ungulate bocaparvovirus 5	Porcine bocavirus 4-2 strain SH17N-2	gb|JF429836.1|gi|346641786|Porcine bocavirus 4-2 strain SH17N-2, complete genome[sequence_id 759304][seq_data_id 4952803][tax_node_id 1084718]
13	kp|753581	139.76	139.76	59	40	39.7	27.5	Lactobacillaceae	Lactobacillus acidophilus	Lactobacillus acidophilus 30SC plasmid pRKC30SC1	gnl|REF_KoreaUniversity|plasmid1|ref|NC_015213.1|gnl|NCBI_GENOMES|27184|gi|325955697|Lactobacillus acidophilus 30SC plasmid pRKC30SC1, complete sequence[sequence_id 753581][seq_data_id 3953969][tax_node_id 891391]
14	kp|787014	207.54	137.89	146	74	102.5	51.8	Prevotellaceae	Prevotella stercorea	Prevotella stercorea DSM 18206 draft (263 frags)	kp|6173091|787014|Glued fragments of sequence 782921 (Prevotella stercorea DSM 18206 Prevotella stercorea DSM 18206, whole genome shotgun sequencing project from NCBI on Sep 12 2012 02:12AM) - 263 fragments[sequence_id 787014][seq_data_id 6173091][tax_node_id 1002367] Glued fragments of sequence 782921 (Prevotella stercorea DSM 18206 Prevotella stercorea DSM 18206, whole genome shotgun sequencing…
15	kp|733848	139.48	135.9	106	51	71.5	34.2	Erysipelotrichaceae	Catenibacterium mitsuokai	Catenibacterium mitsuokai DSM 15897 draft (475 frags)	kp|2606541|733848|Glued fragments of sequence 733276 (Catenibacterium mitsuokai DSM 15897 Catenibacterium mitsuokai DSM 15897, whole genome shotgun sequencing project from NCBI on Jun 18 2010 9:07PM) - 475 fragments[sequence_id 733848][seq_data_id 2606541][tax_node_id 451640] Glued fragments of sequence 733276 (Catenibacterium mitsuokai DSM 15897 Catenibacterium mitsuokai DSM 15897, whole genome …
16	kp|786748	192.43	132.49	73	53	51.2	38.5	Veillonellaceae	Dialister succinatiphilus	Dialister succinatiphilus YIT 11850 draft (98 frags)	kp|6172825|786748|Glued fragments of sequence 782651 (Dialister succinatiphilus YIT 11850 Dialister succinatiphilus YIT 11850, whole genome shotgun sequencing project from NCBI on Sep 12 2012 12:51PM) - 98 fragments[sequence_id 786748][seq_data_id 6172825][tax_node_id 742743] Glued fragments of sequence 782651 (Dialister succinatiphilus YIT 11850 Dialister succinatiphilus YIT 11850, whole genome …
17	kp|724689	121.79	113.94	135	57	97.4	39.7	Coriobacteriaceae	Collinsella aerofaciens	Collinsella aerofaciens JCM 10188 Collinsella aerofaciens ATCC 25986 draft (25 frags)	kp|2476339|724689|Glued fragments of sequence 723513 (Collinsella aerofaciens JCM 10188 Collinsella aerofaciens ATCC 25986, whole genome shotgun sequencing project from NCBI on Feb 15 2010 7:09PM) - 25 fragments[sequence_id 724689][seq_data_id 2476339][tax_node_id 411903] Glued fragments of sequence 723513 (Collinsella aerofaciens JCM 10188 Collinsella aerofaciens ATCC 25986, whole genome shotgun…
18	kp|917924	135.46	112.41	130	57	92.4	40.1	Ruminococcaceae	Ruminococcus sp. 80/3	Ruminococcus sp. 80/3 chromosome I	emb|HF545616.1|gi|571257415|Ruminococcus sp. 80/3 chromosome I, complete genome[sequence_id 917924][seq_data_id 11779501][tax_node_id 1160721]
19	kp|804629	366.49	111.04	198	114	130	76.7	Lactobacillaceae	Lactobacillus johnsonii	Lactobacillus johnsonii FI9785 chromosome	ref|NC_013504.1|gnl|NCBI_GENOMES|25416|gi|268318562|Lactobacillus johnsonii FI9785 chromosome, complete genome[sequence_id 804629][seq_data_id 6839136][tax_node_id 633699]
20	kp|826830	194.54	105.76	87	57	62.3	41.6	Veillonellaceae	Selenomonas bovis	Selenomonas bovis DSM 23594 draft (82 frags)	kp|8047750|826830|Glued fragments of sequence 825479 (Selenomonas bovis DSM 23594 Selenomonas bovis DSM 23594, whole genome shotgun sequencing project from NCBI on May 07 2013 02:42AM) - 82 fragments[sequence_id 826830][seq_data_id 8047750][tax_node_id 1123250] Glued fragments of sequence 825479 (Selenomonas bovis DSM 23594 Selenomonas bovis DSM 23594, whole genome shotgun sequencing project from…
21	kp|886031	93.47	89.4	93	38	61.8	26.1	Chlamydiaceae	Chlamydia suis	Chlamydia suis MD56 draft (47 frags)	kp|10470969|886031|Glued fragments of sequence 883472 (Chlamydia suis MD56 Chlamydia suis MD56, whole genome shotgun sequencing project from NCBI on May 16 2014 1:39PM) - 47 fragments[sequence_id 886031][seq_data_id 10470969][tax_node_id 1405296] Glued fragments of sequence 883472 (Chlamydia suis MD56 Chlamydia suis MD56, whole genome shotgun sequencing project from NCBI on May 16 2014 1:39PM) - …
22	kp|824117	243.28	84.41	152	81	103.1	55.7	Ruminococcaceae	Ruminococcus sp. SR1/5	Ruminococcus sp. SR1/5 draft genome	ref|NC_021014.1|gnl|NCBI_GENOMES|33075|gi|479152295|Ruminococcus sp. SR1/5 draft genome[sequence_id 824117][seq_data_id 7670033][tax_node_id 657323]
23	kp|899094	164.42	82.35	113	59	80.5	41.5	Prevotellaceae	Prevotella sp. RM4	Prevotella sp. RM4 draft (16 frags)	kp|10857347|899094|Glued fragments of sequence 898458 (Prevotella sp. RM4 Prevotella sp. RM4, whole genome shotgun sequencing project from NCBI on Jun 19 2014 5:50PM) - 16 fragments[sequence_id 899094][seq_data_id 10857347][tax_node_id 1200547] Glued fragments of sequence 898458 (Prevotella sp. RM4 Prevotella sp. RM4, whole genome shotgun sequencing project from NCBI on Jun 19 2014 5:50PM) - 16 f…
24	kp|851348	281.61	74.42	198	99	134.8	68.4	Lachnospiraceae	Roseburia inulinivorans	Roseburia inulinivorans DSM 16841 draft (179 frags)	kp|9383127|851348|Glued fragments of sequence 846730 (Roseburia inulinivorans DSM 16841 Roseburia inulinivorans DSM 16841, whole genome shotgun sequencing project from NCBI on Nov 08 2013 3:42PM) - 179 fragments[sequence_id 851348][seq_data_id 9383127][tax_node_id 622312] Glued fragments of sequence 846730 (Roseburia inulinivorans DSM 16841 Roseburia inulinivorans DSM 16841, whole genome shotgun …
25	kp|803782	82.89	70.78	77	34	55.7	25	Acidaminococcaceae	Acidaminococcus fermentans	Acidaminococcus fermentans DSM 20731 chromosome	ref|NC_013740.1|gnl|NCBI_GENOMES|25652|gi|284047386|Acidaminococcus fermentans DSM 20731 chromosome, complete genome[sequence_id 803782][seq_data_id 6838289][tax_node_id 591001]
26	kp|807721	69.9	65.91	42	23	28.1	15.1	Lactobacillaceae	Lactobacillus sakei	Lactobacillus sakei plasmid pYSI8	ref|NC_010936.1|gnl|NCBI_GENOMES|22581|gi|190571843|Lactobacillus sakei plasmid pYSI8, complete sequence[sequence_id 807721][seq_data_id 7038970][tax_node_id 1599]
27	kp|821742	288.87	57.96	278	117	175.2	73.5	Streptococcaceae	Streptococcus henryi	Streptococcus henryi DSM 19005 draft (37 frags)	kp|7626020|821742|Glued fragments of sequence 820475 (Streptococcus henryi DSM 19005 Streptococcus henryi DSM 19005, whole genome shotgun sequencing project from NCBI on Apr 29 2013 7:39PM) - 37 fragments[sequence_id 821742][seq_data_id 7626020][tax_node_id 1123304] Glued fragments of sequence 820475 (Streptococcus henryi DSM 19005 Streptococcus henryi DSM 19005, whole genome shotgun sequencing p…
28	kp|818335	143.22	54.42	118	55	85.4	40.8	Ruminococcaceae	Faecalibacterium prausnitzii	Faecalibacterium prausnitzii L2-6	ref|NC_021042.1|gnl|NCBI_GENOMES|33104|gi|479208076|Faecalibacterium prausnitzii L2-6, complete genome[sequence_id 818335][seq_data_id 7344069][tax_node_id 718252]
29	kp|802488	86.64	51.56	94	37	62	25.1	Eubacteriaceae	[Eubacterium] eligens	Eubacterium eligens ATCC 27750 chromosome	ref|NC_012778.1|gnl|NCBI_GENOMES|24587|gi|238915976|Eubacterium eligens ATCC 27750 chromosome, complete genome[sequence_id 802488][seq_data_id 6836995][tax_node_id 515620]
30	kp|906660	50.9	50.9	166	47	114.9	33.9	Bifidobacteriaceae	Bifidobacterium thermacidophilum	Bifidobacterium thermacidophilum subsp. thermacidophilum DSM 15837 draft (14 frags)	kp|11623365|906660|Glued fragments of sequence 904398 (Bifidobacterium thermacidophilum subsp. thermacidophilum DSM 15837 Bifidobacterium thermacidophilum subsp. thermacidophilum DSM 15837, whole genome shotgun sequencing pro...) - 14 fragments[sequence_id 906660][seq_data_id 11623365][tax_node_id 1121111] Glued fragments of sequence 904398 (Bifidobacterium thermacidophilum subsp. thermacidophilu…
31	kp|787100	310.45	47.59	150	93	101.2	64.1	Lactobacillaceae	Lactobacillus mucosae	Lactobacillus mucosae LM1 draft (55 frags)	kp|6173177|787100|Glued fragments of sequence 783007 (Lactobacillus mucosae LM1 Lactobacillus mucosae LM1, whole genome shotgun sequencing project from NCBI on Sep 12 2012 02:37AM) - 55 fragments[sequence_id 787100][seq_data_id 6173177][tax_node_id 1130798] Glued fragments of sequence 783007 (Lactobacillus mucosae LM1 Lactobacillus mucosae LM1, whole genome shotgun sequencing project from NCBI on…
32	kp|831630	49.61	45.91	75	28	54	19.8	Oscillospiraceae	Oscillibacter sp. 1-3	Oscillibacter sp. 40911 Oscillibacter sp. 1-3 draft (43 frags)	kp|8219644|831630|Glued fragments of sequence 831421 (Oscillibacter sp. 40911 Oscillibacter sp. 1-3, whole genome shotgun sequencing project from NCBI on Jun 12 2013 2:41PM) - 43 fragments[sequence_id 831630][seq_data_id 8219644][tax_node_id 1235797] Glued fragments of sequence 831421 (Oscillibacter sp. 40911 Oscillibacter sp. 1-3, whole genome shotgun sequencing project from NCBI on Jun 12 2013 …
33	kp|802777	139.45	41.06	152	61	102	41.4	Eubacteriaceae	Eubacterium rectale	Eubacterium rectale ATCC 33656	ref|NC_012781.1|gnl|NCBI_GENOMES|24590|gi|238922432|Eubacterium rectale ATCC 33656, complete genome[sequence_id 802777][seq_data_id 6837284][tax_node_id 515619]
34	kp|841329	141.4	40.48	94	49	67.5	35.5	Ruminococcaceae	Ruminococcus callidus	Ruminococcus callidus ATCC 27760 draft (484 frags)	kp|8597587|841329|Glued fragments of sequence 841184 (Ruminococcus callidus ATCC 27760 Ruminococcus callidus ATCC 27760, whole genome shotgun sequencing project from NCBI on Sep 27 2013 11:51AM) - 484 fragments[sequence_id 841329][seq_data_id 8597587][tax_node_id 411473] Glued fragments of sequence 841184 (Ruminococcus callidus ATCC 27760 Ruminococcus callidus ATCC 27760, whole genome shotgun seq…
35	kp|779190	132.33	39.95	69	41	46.6	27.8	Lactobacillaceae	Lactobacillus amylovorus	Lactobacillus amylovorus GRL1118 plasmid2	gnl|REF_HY|Plasmid2|ref|NC_017472.1|gnl|NCBI_GENOMES|29443|gi|385818461|Lactobacillus amylovorus GRL1118 plasmid2, complete sequence[sequence_id 779190][seq_data_id 5448220][tax_node_id 695562]
36	kp|842939	205.19	38.18	94	61	64	41.7	Lactobacillaceae	Lactobacillus fermentum	Lactobacillus fermentum MTCC 8711 plasmid pLF01	gb|AVAB01000110.1|gnl|WGS:AVAB01|contig110|gi|530795340|Lactobacillus fermentum MTCC 8711 plasmid pLF01, complete sequence, whole genome shotgun sequence[sequence_id 842939][seq_data_id 8600342][tax_node_id 1366052]
37	kp|829850	70.71	35.72	73	30	47.3	19.1	Methanobacteriaceae	Methanosphaera stadtmanae	Methanosphaera stadtmanae DSM 3091 chromosome	ref|NC_007681.1|gnl|NCBI_GENOMES|19097|gi|84488831|Methanosphaera stadtmanae DSM 3091 chromosome, complete genome[sequence_id 829850][seq_data_id 8131753][tax_node_id 339860]
38	kp|807480	34.81	34.81	19	11	12.4	7.1	Streptococcaceae	Streptococcus suis	Streptococcus suis plasmid pSSU1 DNA	ref|NC_002140.1|gnl|NCBI_GENOMES|15244|gi|10956187|Streptococcus suis plasmid pSSU1 DNA, complete sequence[sequence_id 807480][seq_data_id 7038729][tax_node_id 1307]
39	kp|821619	104.28	33.91	91	40	59.1	26.3	Prevotellaceae	Prevotella paludivivens	Prevotella paludivivens DSM 17968 draft (62 frags)	kp|7625897|821619|Glued fragments of sequence 820352 (Prevotella paludivivens DSM 17968 Prevotella paludivivens DSM 17968, whole genome shotgun sequencing project from NCBI on Apr 29 2013 6:39PM) - 62 fragments[sequence_id 821619][seq_data_id 7625897][tax_node_id 1122990] Glued fragments of sequence 820352 (Prevotella paludivivens DSM 17968 Prevotella paludivivens DSM 17968, whole genome shotgun …
40	kp|824129	87.11	27.79	107	40	71.5	27.1	Ruminococcaceae	Ruminococcus bromii	Ruminococcus bromii L2-63 draft genome	ref|NC_021013.1|gnl|NCBI_GENOMES|33074|gi|479150083|Ruminococcus bromii L2-63 draft genome[sequence_id 824129][seq_data_id 7672485][tax_node_id 657321]
41	kp|753642	27.37	27.37	59	18	40	12.7	Lactobacillaceae	Lactobacillus acidophilus	Lactobacillus acidophilus 30SC plasmid pRKC30SC2	gnl|REF_KoreaUniversity|plasmid2|ref|NC_015218.1|gnl|NCBI_GENOMES|27189|gi|325955704|Lactobacillus acidophilus 30SC plasmid pRKC30SC2, complete sequence[sequence_id 753642][seq_data_id 3954030][tax_node_id 891391]
42	kp|851283	166.88	26.25	131	62	91.1	43.6	Lachnospiraceae	[Clostridium] hylemonae	Clostridium hylemonae DSM 15053 draft (167 frags)	kp|9383062|851283|Glued fragments of sequence 846665 (Clostridium hylemonae DSM 15053 Clostridium hylemonae DSM 15053, whole genome shotgun sequencing project from NCBI on Nov 08 2013 3:21PM) - 167 fragments[sequence_id 851283][seq_data_id 9383062][tax_node_id 553973] Glued fragments of sequence 846665 (Clostridium hylemonae DSM 15053 Clostridium hylemonae DSM 15053, whole genome shotgun sequenci…
43	kp|807267	25.36	25.36	50	17	36.8	12.6	Bacteria_unknownfamily	uncultured bacterium	Uncultured bacterium plasmid pTRACA22	ref|NC_013280.1|gnl|NCBI_GENOMES|25102|gi|260414727|Uncultured bacterium plasmid pTRACA22, complete sequence[sequence_id 807267][seq_data_id 7038516][tax_node_id 77133]
44	kp|807425	25.3	25.3	23	10	15	6.5	Lactobacillaceae	Lactobacillus reuteri	Lactobacillus reuteri endogenous plasmid	ref|NC_004532.1|gnl|NCBI_GENOMES|16859|gi|27753647|Lactobacillus reuteri endogenous plasmid, complete sequence[sequence_id 807425][seq_data_id 7038674][tax_node_id 1598]
45	kp|804826	241.92	23.01	91	67	62.2	46.5	Veillonellaceae	Megasphaera elsdenii	Megasphaera elsdenii DSM 20460	ref|NC_015873.1|gnl|NCBI_GENOMES|27844|gi|348025247|Megasphaera elsdenii DSM 20460, complete genome[sequence_id 804826][seq_data_id 6839333][tax_node_id 1064535]
46	kp|851322	251.37	21.66	151	81	98.4	54.6	Lactobacillaceae	Lactobacillus vaginalis	Lactobacillus vaginalis ATCC 49540 draft (202 frags)	kp|9383101|851322|Glued fragments of sequence 846704 (Lactobacillus vaginalis ATCC 49540 Lactobacillus vaginalis ATCC 49540, whole genome shotgun sequencing project from NCBI on Nov 08 2013 3:34PM) - 202 fragments[sequence_id 851322][seq_data_id 9383101][tax_node_id 525366] Glued fragments of sequence 846704 (Lactobacillus vaginalis ATCC 49540 Lactobacillus vaginalis ATCC 49540, whole genome shot…
47	kp|850793	24.76	20.87	84	25	60.3	17.8	Desulfovibrionaceae	Desulfovibrio piger	Desulfovibrio piger ATCC 29098 draft (127 frags)	kp|9382572|850793|Glued fragments of sequence 846171 (Desulfovibrio piger ATCC 29098 Desulfovibrio piger ATCC 29098, whole genome shotgun sequencing project from NCBI on Nov 08 2013 12:12PM) - 127 fragments[sequence_id 850793][seq_data_id 9382572][tax_node_id 411464] Glued fragments of sequence 846171 (Desulfovibrio piger ATCC 29098 Desulfovibrio piger ATCC 29098, whole genome shotgun sequencing …
48	kp|882676	19.14	19.14	77	22	55.1	15.8	Enterobacteriaceae	Escherichia coli	Escherichia coli XH140A plasmid pTHR Contig96	gb|AFVX01000096.1|gnl|WGS:AFVX01|Contig96|gi|342360664|Escherichia coli XH140A plasmid pTHR Contig96, whole genome shotgun sequence[sequence_id 882676][seq_data_id 10328945][tax_node_id 1068608]
49	kp|784329	198.95	18.89	169	76	115.1	52.7	Lachnospiraceae	Lachnospiraceae bacterium 6_1_63FAA	Lachnospiraceae bacterium 6-1-63FAA Lachnospiraceae bacterium 6_1_63FAA draft (37 frags)	kp|6170406|784329|Glued fragments of sequence 779998 (Lachnospiraceae bacterium 6-1-63FAA Lachnospiraceae bacterium 6_1_63FAA, whole genome shotgun sequencing project from NCBI on Sep 11 2012 3:13PM) - 37 fragments[sequence_id 784329][seq_data_id 6170406][tax_node_id 658083] Glued fragments of sequence 779998 (Lachnospiraceae bacterium 6-1-63FAA Lachnospiraceae bacterium 6_1_63FAA, whole genome s…
50	kp|907067	115.52	18.67	83	42	57.4	28.5	Prevotellaceae	Prevotella sp. AGR2160	Prevotella sp. AGR2160 draft (50 frags)	kp|11623772|907067|Glued fragments of sequence 904810 (Prevotella sp. AGR2160 Prevotella sp. AGR2160, whole genome shotgun sequencing project from NCBI on Jul 22 2014 11:12PM) - 50 fragments[sequence_id 907067][seq_data_id 11623772][tax_node_id 1280674] Glued fragments of sequence 904810 (Prevotella sp. AGR2160 Prevotella sp. AGR2160, whole genome shotgun sequencing project from NCBI on Jul 22 20…
51	kp|806777	17.71	14.02	55	16	37.8	10.7	Streptococcaceae	Streptococcus agalactiae	Streptococcus agalactiae strain GB2001 plasmid pGB2001	ref|NC_015973.1|gnl|NCBI_GENOMES|27944|gi|345325588|Streptococcus agalactiae strain GB2001 plasmid pGB2001, complete sequence[sequence_id 806777][seq_data_id 7038026][tax_node_id 1311]
52	kp|851519	18.73	10.96	91	23	60.5	15.9	Erysipelotrichaceae	Solobacterium moorei	Solobacterium moorei F0204 draft (66 frags)	kp|9383298|851519|Glued fragments of sequence 846902 (Solobacterium moorei F0204 Solobacterium moorei F0204, whole genome shotgun sequencing project from NCBI on Nov 08 2013 4:44PM) - 66 fragments[sequence_id 851519][seq_data_id 9383298][tax_node_id 706433] Glued fragments of sequence 846902 (Solobacterium moorei F0204 Solobacterium moorei F0204, whole genome shotgun sequencing project from NCBI …
53	kp|836123	141.01	8.6	105	51	70.9	34.3	Parvoviridae	Porcine bocavirus	Porcine bocavirus strain 54AT-HU	gb|KF206159.1|gi|527498399|Porcine bocavirus strain 54AT-HU, complete genome[sequence_id 836123][seq_data_id 8385168][tax_node_id 1165907]
54	kp|807577	32.52	8.44	27	12	17.8	8.2	Streptococcaceae	Streptococcus thermophilus	Streptococcus thermophilus plasmid pSMQ172	ref|NC_004958.1|gnl|NCBI_GENOMES|17233|gi|32455425|Streptococcus thermophilus plasmid pSMQ172, complete sequence[sequence_id 807577][seq_data_id 7038826][tax_node_id 1308]
55	kp|806960	2.17	2.17	183	42	126.7	30	Enterobacteriaceae	Escherichia coli	Escherichia coli K-12 plasmid R721	ref|NC_002525.1|gnl|NCBI_GENOMES|15492|gi|10955438|Escherichia coli K-12 plasmid R721, complete sequence[sequence_id 806960][seq_data_id 7038209][tax_node_id 562]

## Sheet: KSU_292_2016_0728_N4_GT4_E02_pr
iter_sel	target_id	initial_score	conditional_score	num_expected	num_detected	sum_expected	sum_detected	family	species	target_desc	target_annotation
0	kp|851368	652.08	652.08	551	251	378.9	173.7	Lachnospiraceae	Dorea formicigenerans	Dorea formicigenerans 4_6_53AFAA draft (143 frags)	kp|9383147|851368|Glued fragments of sequence 846750 (Dorea formicigenerans 4_6_53AFAA Dorea formicigenerans 4_6_53AFAA, whole genome shotgun sequencing project from NCBI on Nov 08 2013 3:50PM) - 143 fragments[sequence_id 851368][seq_data_id 9383147][tax_node_id 742765] Glued fragments of sequence 846750 (Dorea formicigenerans 4_6_53AFAA Dorea formicigenerans 4_6_53AFAA, whole genome shotgun sequ…
1	kp|783782	630.12	630.12	417	215	281.4	146.2	Lactobacillaceae	Lactobacillus reuteri	Lactobacillus reuteri CF48-3A draft (244 frags)	kp|6169859|783782|Glued fragments of sequence 779447 (Lactobacillus reuteri CF48-3A Lactobacillus reuteri CF48-3A, whole genome shotgun sequencing project from NCBI on Sep 11 2012 1:29PM) - 244 fragments[sequence_id 783782][seq_data_id 6169859][tax_node_id 525341] Glued fragments of sequence 779447 (Lactobacillus reuteri CF48-3A Lactobacillus reuteri CF48-3A, whole genome shotgun sequencing proje…
2	kp|803330	514.9	476.77	281	163	184	107.3	Lactobacillaceae	Lactobacillus acidophilus	Lactobacillus acidophilus 30SC chromosome	gnl|REF_KoreaUniversity|contig1|ref|NC_015214.1|gnl|NCBI_GENOMES|27185|gi|325955721|Lactobacillus acidophilus 30SC chromosome, complete genome[sequence_id 803330][seq_data_id 6837837][tax_node_id 891391]
3	kp|902098	270.49	243.16	294	116	185.4	73.2	Streptococcaceae	Streptococcus gallolyticus	Streptococcus gallolyticus strain LMG17956 draft (260 frags)	kp|11250533|902098|Glued fragments of sequence 901492 (Streptococcus gallolyticus Streptococcus gallolyticus strain LMG17956, whole genome shotgun sequencing project from NCBI on Jul 11 2014 6:25PM) - 260 fragments[sequence_id 902098][seq_data_id 11250533][tax_node_id 315405] Glued fragments of sequence 901492 (Streptococcus gallolyticus Streptococcus gallolyticus strain LMG17956, whole genome sh…
4	kp|907433	242.16	238.27	76	64	52.5	44.4	Veillonellaceae	Megasphaera elsdenii	Megasphaera elsdenii T81 draft (42 frags)	kp|11624138|907433|Glued fragments of sequence 905177 (Megasphaera elsdenii T81 Megasphaera elsdenii T81, whole genome shotgun sequencing project from NCBI on Jul 23 2014 02:58AM) - 42 fragments[sequence_id 907433][seq_data_id 11624138][tax_node_id 1410663] Glued fragments of sequence 905177 (Megasphaera elsdenii T81 Megasphaera elsdenii T81, whole genome shotgun sequencing project from NCBI on J…
5	kp|851356	231.41	223.46	111	69	77.3	49.4	Veillonellaceae	Mitsuokella multacida	Mitsuokella multacida DSM 20544 draft (31 frags)	kp|9383135|851356|Glued fragments of sequence 846738 (Mitsuokella multacida DSM 20544 Mitsuokella multacida DSM 20544, whole genome shotgun sequencing project from NCBI on Nov 08 2013 3:45PM) - 31 fragments[sequence_id 851356][seq_data_id 9383135][tax_node_id 500635] Glued fragments of sequence 846738 (Mitsuokella multacida DSM 20544 Mitsuokella multacida DSM 20544, whole genome shotgun sequencin…
6	kp|737165	219.36	219.36	168	81	113.7	54.7	Methanobacteriaceae	Methanobrevibacter smithii	Methanobrevibacter smithii ATCC 35061 chromosome	ref|NC_009515.1|gnl|NCBI_GENOMES|21071|gi|148642060|Methanobrevibacter smithii ATCC 35061 chromosome, complete genome[sequence_id 737165][seq_data_id 2825350][tax_node_id 420247]
7	kp|851353	216.76	216.76	114	67	74.3	44.3	Prevotellaceae	Prevotella copri	Prevotella copri DSM 18205 draft (73 frags)	kp|9383132|851353|Glued fragments of sequence 846735 (Prevotella copri DSM 18205 Prevotella copri DSM 18205, whole genome shotgun sequencing project from NCBI on Nov 08 2013 3:44PM) - 73 fragments[sequence_id 851353][seq_data_id 9383132][tax_node_id 537011] Glued fragments of sequence 846735 (Prevotella copri DSM 18205 Prevotella copri DSM 18205, whole genome shotgun sequencing project from NCBI …
8	kp|851628	208.63	200.7	106	65	73.9	45.9	Acidaminococcaceae	Phascolarctobacterium succinatutens	Phascolarctobacterium sp. YIT 12067 Phascolarctobacterium succinatutens YIT 12067 draft (118 frags)	kp|9383407|851628|Glued fragments of sequence 847013 (Phascolarctobacterium sp. YIT 12067 Phascolarctobacterium succinatutens YIT 12067, whole genome shotgun sequencing project from NCBI on Nov 08 2013 5:24PM) - 118 fragments[sequence_id 851628][seq_data_id 9383407][tax_node_id 626939] Glued fragments of sequence 847013 (Phascolarctobacterium sp. YIT 12067 Phascolarctobacterium succinatutens YIT …
9	kp|851357	441.52	160.07	319	155	216.1	108	Lachnospiraceae	Roseburia intestinalis	Roseburia intestinalis L1-82 draft (409 frags)	kp|9383136|851357|Glued fragments of sequence 846739 (Roseburia intestinalis L1-82 Roseburia intestinalis L1-82, whole genome shotgun sequencing project from NCBI on Nov 08 2013 3:45PM) - 409 fragments[sequence_id 851357][seq_data_id 9383136][tax_node_id 536231] Glued fragments of sequence 846739 (Roseburia intestinalis L1-82 Roseburia intestinalis L1-82, whole genome shotgun sequencing project f…
10	kp|914041	256.93	149.59	266	108	174.2	71.6	Lactobacillaceae	Lactobacillus delbrueckii	Lactobacillus delbrueckii subsp. lactis draft (10 frags)	kp|11741734|914041|Glued fragments of sequence 913792 (Lactobacillus delbrueckii subsp. lactis Lactobacillus delbrueckii subsp. lactis, whole genome shotgun sequencing project from NCBI on Sep 16 2014 3:52PM) - 10 fragments[sequence_id 914041][seq_data_id 11741734][tax_node_id 29397] Glued fragments of sequence 913792 (Lactobacillus delbrueckii subsp. lactis Lactobacillus delbrueckii subsp. lacti…
11	kp|850789	160.64	136.97	117	57	81.7	40.5	Ruminococcaceae	Subdoligranulum variabile	Subdoligranulum variabile DSM 15176 draft (91 frags)	kp|9382568|850789|Glued fragments of sequence 846167 (Subdoligranulum variabile DSM 15176 Subdoligranulum variabile DSM 15176, whole genome shotgun sequencing project from NCBI on Nov 08 2013 12:11PM) - 91 fragments[sequence_id 850789][seq_data_id 9382568][tax_node_id 411471] Glued fragments of sequence 846167 (Subdoligranulum variabile DSM 15176 Subdoligranulum variabile DSM 15176, whole genome …
12	kp|786748	195.92	135.8	73	54	51.2	38.8	Veillonellaceae	Dialister succinatiphilus	Dialister succinatiphilus YIT 11850 draft (98 frags)	kp|6172825|786748|Glued fragments of sequence 782651 (Dialister succinatiphilus YIT 11850 Dialister succinatiphilus YIT 11850, whole genome shotgun sequencing project from NCBI on Sep 12 2012 12:51PM) - 98 fragments[sequence_id 786748][seq_data_id 6172825][tax_node_id 742743] Glued fragments of sequence 782651 (Dialister succinatiphilus YIT 11850 Dialister succinatiphilus YIT 11850, whole genome …
13	kp|759304	135.72	135.72	130	56	90.2	38.9	Parvoviridae	Ungulate bocaparvovirus 5	Porcine bocavirus 4-2 strain SH17N-2	gb|JF429836.1|gi|346641786|Porcine bocavirus 4-2 strain SH17N-2, complete genome[sequence_id 759304][seq_data_id 4952803][tax_node_id 1084718]
14	kp|753581	129.19	129.19	59	38	39.7	26	Lactobacillaceae	Lactobacillus acidophilus	Lactobacillus acidophilus 30SC plasmid pRKC30SC1	gnl|REF_KoreaUniversity|plasmid1|ref|NC_015213.1|gnl|NCBI_GENOMES|27184|gi|325955697|Lactobacillus acidophilus 30SC plasmid pRKC30SC1, complete sequence[sequence_id 753581][seq_data_id 3953969][tax_node_id 891391]
15	kp|787014	169.74	115.19	146	67	102.5	46.7	Prevotellaceae	Prevotella stercorea	Prevotella stercorea DSM 18206 draft (263 frags)	kp|6173091|787014|Glued fragments of sequence 782921 (Prevotella stercorea DSM 18206 Prevotella stercorea DSM 18206, whole genome shotgun sequencing project from NCBI on Sep 12 2012 02:12AM) - 263 fragments[sequence_id 787014][seq_data_id 6173091][tax_node_id 1002367] Glued fragments of sequence 782921 (Prevotella stercorea DSM 18206 Prevotella stercorea DSM 18206, whole genome shotgun sequencing…
16	kp|917924	126.33	110.67	130	55	92.4	39	Ruminococcaceae	Ruminococcus sp. 80/3	Ruminococcus sp. 80/3 chromosome I	emb|HF545616.1|gi|571257415|Ruminococcus sp. 80/3 chromosome I, complete genome[sequence_id 917924][seq_data_id 11779501][tax_node_id 1160721]
17	kp|804629	317.68	94.02	198	104	130	70.5	Lactobacillaceae	Lactobacillus johnsonii	Lactobacillus johnsonii FI9785 chromosome	ref|NC_013504.1|gnl|NCBI_GENOMES|25416|gi|268318562|Lactobacillus johnsonii FI9785 chromosome, complete genome[sequence_id 804629][seq_data_id 6839136][tax_node_id 633699]
18	kp|724689	101.3	93.45	135	53	97.4	37	Coriobacteriaceae	Collinsella aerofaciens	Collinsella aerofaciens JCM 10188 Collinsella aerofaciens ATCC 25986 draft (25 frags)	kp|2476339|724689|Glued fragments of sequence 723513 (Collinsella aerofaciens JCM 10188 Collinsella aerofaciens ATCC 25986, whole genome shotgun sequencing project from NCBI on Feb 15 2010 7:09PM) - 25 fragments[sequence_id 724689][seq_data_id 2476339][tax_node_id 411903] Glued fragments of sequence 723513 (Collinsella aerofaciens JCM 10188 Collinsella aerofaciens ATCC 25986, whole genome shotgun…
19	kp|826830	176.74	92.12	87	54	62.3	39.1	Veillonellaceae	Selenomonas bovis	Selenomonas bovis DSM 23594 draft (82 frags)	kp|8047750|826830|Glued fragments of sequence 825479 (Selenomonas bovis DSM 23594 Selenomonas bovis DSM 23594, whole genome shotgun sequencing project from NCBI on May 07 2013 02:42AM) - 82 fragments[sequence_id 826830][seq_data_id 8047750][tax_node_id 1123250] Glued fragments of sequence 825479 (Selenomonas bovis DSM 23594 Selenomonas bovis DSM 23594, whole genome shotgun sequencing project from…
20	kp|733848	92.53	88.95	106	42	71.5	28.1	Erysipelotrichaceae	Catenibacterium mitsuokai	Catenibacterium mitsuokai DSM 15897 draft (475 frags)	kp|2606541|733848|Glued fragments of sequence 733276 (Catenibacterium mitsuokai DSM 15897 Catenibacterium mitsuokai DSM 15897, whole genome shotgun sequencing project from NCBI on Jun 18 2010 9:07PM) - 475 fragments[sequence_id 733848][seq_data_id 2606541][tax_node_id 451640] Glued fragments of sequence 733276 (Catenibacterium mitsuokai DSM 15897 Catenibacterium mitsuokai DSM 15897, whole genome …
21	kp|886031	67.93	67.93	93	33	61.8	22.7	Chlamydiaceae	Chlamydia suis	Chlamydia suis MD56 draft (47 frags)	kp|10470969|886031|Glued fragments of sequence 883472 (Chlamydia suis MD56 Chlamydia suis MD56, whole genome shotgun sequencing project from NCBI on May 16 2014 1:39PM) - 47 fragments[sequence_id 886031][seq_data_id 10470969][tax_node_id 1405296] Glued fragments of sequence 883472 (Chlamydia suis MD56 Chlamydia suis MD56, whole genome shotgun sequencing project from NCBI on May 16 2014 1:39PM) - …
22	kp|807721	65.32	65.32	42	22	28.1	14.6	Lactobacillaceae	Lactobacillus sakei	Lactobacillus sakei plasmid pYSI8	ref|NC_010936.1|gnl|NCBI_GENOMES|22581|gi|190571843|Lactobacillus sakei plasmid pYSI8, complete sequence[sequence_id 807721][seq_data_id 7038970][tax_node_id 1599]
23	kp|803782	76.83	64.73	77	33	55.7	24.1	Acidaminococcaceae	Acidaminococcus fermentans	Acidaminococcus fermentans DSM 20731 chromosome	ref|NC_013740.1|gnl|NCBI_GENOMES|25652|gi|284047386|Acidaminococcus fermentans DSM 20731 chromosome, complete genome[sequence_id 803782][seq_data_id 6838289][tax_node_id 591001]
24	kp|824117	212.24	60.91	152	75	103.1	51.6	Ruminococcaceae	Ruminococcus sp. SR1/5	Ruminococcus sp. SR1/5 draft genome	ref|NC_021014.1|gnl|NCBI_GENOMES|33075|gi|479152295|Ruminococcus sp. SR1/5 draft genome[sequence_id 824117][seq_data_id 7670033][tax_node_id 657323]
25	kp|906660	57.86	57.86	166	48	114.9	34.8	Bifidobacteriaceae	Bifidobacterium thermacidophilum	Bifidobacterium thermacidophilum subsp. thermacidophilum DSM 15837 draft (14 frags)	kp|11623365|906660|Glued fragments of sequence 904398 (Bifidobacterium thermacidophilum subsp. thermacidophilum DSM 15837 Bifidobacterium thermacidophilum subsp. thermacidophilum DSM 15837, whole genome shotgun sequencing pro...) - 14 fragments[sequence_id 906660][seq_data_id 11623365][tax_node_id 1121111] Glued fragments of sequence 904398 (Bifidobacterium thermacidophilum subsp. thermacidophilu…
26	kp|899094	139.47	57.4	113	54	80.5	38.1	Prevotellaceae	Prevotella sp. RM4	Prevotella sp. RM4 draft (16 frags)	kp|10857347|899094|Glued fragments of sequence 898458 (Prevotella sp. RM4 Prevotella sp. RM4, whole genome shotgun sequencing project from NCBI on Jun 19 2014 5:50PM) - 16 fragments[sequence_id 899094][seq_data_id 10857347][tax_node_id 1200547] Glued fragments of sequence 898458 (Prevotella sp. RM4 Prevotella sp. RM4, whole genome shotgun sequencing project from NCBI on Jun 19 2014 5:50PM) - 16 f…
27	kp|818335	121.62	52.79	118	51	85.4	37.7	Ruminococcaceae	Faecalibacterium prausnitzii	Faecalibacterium prausnitzii L2-6	ref|NC_021042.1|gnl|NCBI_GENOMES|33104|gi|479208076|Faecalibacterium prausnitzii L2-6, complete genome[sequence_id 818335][seq_data_id 7344069][tax_node_id 718252]
28	kp|831630	39.98	39.98	75	26	54	18.6	Oscillospiraceae	Oscillibacter sp. 1-3	Oscillibacter sp. 40911 Oscillibacter sp. 1-3 draft (43 frags)	kp|8219644|831630|Glued fragments of sequence 831421 (Oscillibacter sp. 40911 Oscillibacter sp. 1-3, whole genome shotgun sequencing project from NCBI on Jun 12 2013 2:41PM) - 43 fragments[sequence_id 831630][seq_data_id 8219644][tax_node_id 1235797] Glued fragments of sequence 831421 (Oscillibacter sp. 40911 Oscillibacter sp. 1-3, whole genome shotgun sequencing project from NCBI on Jun 12 2013 …
29	kp|787100	270.78	39.35	150	85	101.2	58.8	Lactobacillaceae	Lactobacillus mucosae	Lactobacillus mucosae LM1 draft (55 frags)	kp|6173177|787100|Glued fragments of sequence 783007 (Lactobacillus mucosae LM1 Lactobacillus mucosae LM1, whole genome shotgun sequencing project from NCBI on Sep 12 2012 02:37AM) - 55 fragments[sequence_id 787100][seq_data_id 6173177][tax_node_id 1130798] Glued fragments of sequence 783007 (Lactobacillus mucosae LM1 Lactobacillus mucosae LM1, whole genome shotgun sequencing project from NCBI on…
30	kp|802488	70.77	39.26	94	34	62	22.9	Eubacteriaceae	[Eubacterium] eligens	Eubacterium eligens ATCC 27750 chromosome	ref|NC_012778.1|gnl|NCBI_GENOMES|24587|gi|238915976|Eubacterium eligens ATCC 27750 chromosome, complete genome[sequence_id 802488][seq_data_id 6836995][tax_node_id 515620]
31	kp|779190	127.11	38.76	69	40	46.6	27.1	Lactobacillaceae	Lactobacillus amylovorus	Lactobacillus amylovorus GRL1118 plasmid2	gnl|REF_HY|Plasmid2|ref|NC_017472.1|gnl|NCBI_GENOMES|29443|gi|385818461|Lactobacillus amylovorus GRL1118 plasmid2, complete sequence[sequence_id 779190][seq_data_id 5448220][tax_node_id 695562]
32	kp|841329	131.05	37.77	94	47	67.5	34.2	Ruminococcaceae	Ruminococcus callidus	Ruminococcus callidus ATCC 27760 draft (484 frags)	kp|8597587|841329|Glued fragments of sequence 841184 (Ruminococcus callidus ATCC 27760 Ruminococcus callidus ATCC 27760, whole genome shotgun sequencing project from NCBI on Sep 27 2013 11:51AM) - 484 fragments[sequence_id 841329][seq_data_id 8597587][tax_node_id 411473] Glued fragments of sequence 841184 (Ruminococcus callidus ATCC 27760 Ruminococcus callidus ATCC 27760, whole genome shotgun seq…
33	kp|851348	234.98	35.26	198	90	134.8	62.4	Lachnospiraceae	Roseburia inulinivorans	Roseburia inulinivorans DSM 16841 draft (179 frags)	kp|9383127|851348|Glued fragments of sequence 846730 (Roseburia inulinivorans DSM 16841 Roseburia inulinivorans DSM 16841, whole genome shotgun sequencing project from NCBI on Nov 08 2013 3:42PM) - 179 fragments[sequence_id 851348][seq_data_id 9383127][tax_node_id 622312] Glued fragments of sequence 846730 (Roseburia inulinivorans DSM 16841 Roseburia inulinivorans DSM 16841, whole genome shotgun …
34	kp|807480	34.99	34.99	19	11	12.4	7.2	Streptococcaceae	Streptococcus suis	Streptococcus suis plasmid pSSU1 DNA	ref|NC_002140.1|gnl|NCBI_GENOMES|15244|gi|10956187|Streptococcus suis plasmid pSSU1 DNA, complete sequence[sequence_id 807480][seq_data_id 7038729][tax_node_id 1307]
35	kp|829850	65.78	30.8	73	29	47.3	18.5	Methanobacteriaceae	Methanosphaera stadtmanae	Methanosphaera stadtmanae DSM 3091 chromosome	ref|NC_007681.1|gnl|NCBI_GENOMES|19097|gi|84488831|Methanosphaera stadtmanae DSM 3091 chromosome, complete genome[sequence_id 829850][seq_data_id 8131753][tax_node_id 339860]
36	kp|802777	118.93	24.19	152	57	102	38.6	Eubacteriaceae	Eubacterium rectale	Eubacterium rectale ATCC 33656	ref|NC_012781.1|gnl|NCBI_GENOMES|24590|gi|238922432|Eubacterium rectale ATCC 33656, complete genome[sequence_id 802777][seq_data_id 6837284][tax_node_id 515619]
37	kp|851322	257.99	23.99	151	82	98.4	55.5	Lactobacillaceae	Lactobacillus vaginalis	Lactobacillus vaginalis ATCC 49540 draft (202 frags)	kp|9383101|851322|Glued fragments of sequence 846704 (Lactobacillus vaginalis ATCC 49540 Lactobacillus vaginalis ATCC 49540, whole genome shotgun sequencing project from NCBI on Nov 08 2013 3:34PM) - 202 fragments[sequence_id 851322][seq_data_id 9383101][tax_node_id 525366] Glued fragments of sequence 846704 (Lactobacillus vaginalis ATCC 49540 Lactobacillus vaginalis ATCC 49540, whole genome shot…
38	kp|842939	178.78	19.78	94	56	64	38.1	Lactobacillaceae	Lactobacillus fermentum	Lactobacillus fermentum MTCC 8711 plasmid pLF01	gb|AVAB01000110.1|gnl|WGS:AVAB01|contig110|gi|530795340|Lactobacillus fermentum MTCC 8711 plasmid pLF01, complete sequence, whole genome shotgun sequence[sequence_id 842939][seq_data_id 8600342][tax_node_id 1366052]
39	kp|850813	461.93	17.43	273	150	189	106.2	Lachnospiraceae	Dorea longicatena	Dorea longicatena CCUG 45247 Dorea longicatena DSM 13814 draft (52 frags)	kp|9382592|850813|Glued fragments of sequence 846191 (Dorea longicatena CCUG 45247 Dorea longicatena DSM 13814, whole genome shotgun sequencing project from NCBI on Nov 08 2013 12:20PM) - 52 fragments[sequence_id 850813][seq_data_id 9382592][tax_node_id 411462] Glued fragments of sequence 846191 (Dorea longicatena CCUG 45247 Dorea longicatena DSM 13814, whole genome shotgun sequencing project fro…
40	kp|807425	15.7	15.7	23	8	15	5.3	Lactobacillaceae	Lactobacillus reuteri	Lactobacillus reuteri endogenous plasmid	ref|NC_004532.1|gnl|NCBI_GENOMES|16859|gi|27753647|Lactobacillus reuteri endogenous plasmid, complete sequence[sequence_id 807425][seq_data_id 7038674][tax_node_id 1598]
41	kp|807267	13.99	13.99	50	15	36.8	11.2	Bacteria_unknownfamily	uncultured bacterium	Uncultured bacterium plasmid pTRACA22	ref|NC_013280.1|gnl|NCBI_GENOMES|25102|gi|260414727|Uncultured bacterium plasmid pTRACA22, complete sequence[sequence_id 807267][seq_data_id 7038516][tax_node_id 77133]
42	kp|806777	17.26	13.57	55	16	37.8	10.6	Streptococcaceae	Streptococcus agalactiae	Streptococcus agalactiae strain GB2001 plasmid pGB2001	ref|NC_015973.1|gnl|NCBI_GENOMES|27944|gi|345325588|Streptococcus agalactiae strain GB2001 plasmid pGB2001, complete sequence[sequence_id 806777][seq_data_id 7038026][tax_node_id 1311]
43	kp|835899	228.72	13.22	92	65	62.7	44.7	Veillonellaceae	Megasphaera sp. BL7	Megasphaera sp. BL7 draft (246 frags)	kp|8384944|835899|Glued fragments of sequence 835869 (Megasphaera sp. BL7 Megasphaera sp. BL7, whole genome shotgun sequencing project from NCBI on Aug 08 2013 2:00PM) - 246 fragments[sequence_id 835899][seq_data_id 8384944][tax_node_id 1285585] Glued fragments of sequence 835869 (Megasphaera sp. BL7 Megasphaera sp. BL7, whole genome shotgun sequencing project from NCBI on Aug 08 2013 2:00PM) - 2…
44	kp|753642	11.95	11.95	59	15	40	10.6	Lactobacillaceae	Lactobacillus acidophilus	Lactobacillus acidophilus 30SC plasmid pRKC30SC2	gnl|REF_KoreaUniversity|plasmid2|ref|NC_015218.1|gnl|NCBI_GENOMES|27189|gi|325955704|Lactobacillus acidophilus 30SC plasmid pRKC30SC2, complete sequence[sequence_id 753642][seq_data_id 3954030][tax_node_id 891391]
45	kp|784142	54.86	11.05	30	17	19.6	11.4	Aerococcaceae	Abiotrophia defectiva	Abiotrophia defectiva ATCC 49176 draft (26 frags)	kp|6170219|784142|Glued fragments of sequence 779809 (Abiotrophia defectiva ATCC 49176 Abiotrophia defectiva ATCC 49176, whole genome shotgun sequencing project from NCBI on Sep 11 2012 2:33PM) - 26 fragments[sequence_id 784142][seq_data_id 6170219][tax_node_id 592010] Glued fragments of sequence 779809 (Abiotrophia defectiva ATCC 49176 Abiotrophia defectiva ATCC 49176, whole genome shotgun seque…
46	kp|821619	80.04	9.67	91	35	59.1	23.1	Prevotellaceae	Prevotella paludivivens	Prevotella paludivivens DSM 17968 draft (62 frags)	kp|7625897|821619|Glued fragments of sequence 820352 (Prevotella paludivivens DSM 17968 Prevotella paludivivens DSM 17968, whole genome shotgun sequencing project from NCBI on Apr 29 2013 6:39PM) - 62 fragments[sequence_id 821619][seq_data_id 7625897][tax_node_id 1122990] Glued fragments of sequence 820352 (Prevotella paludivivens DSM 17968 Prevotella paludivivens DSM 17968, whole genome shotgun …
47	kp|824129	57.68	2.06	107	34	71.5	23.4	Ruminococcaceae	Ruminococcus bromii	Ruminococcus bromii L2-63 draft genome	ref|NC_021013.1|gnl|NCBI_GENOMES|33074|gi|479150083|Ruminococcus bromii L2-63 draft genome[sequence_id 824129][seq_data_id 7672485][tax_node_id 657321]
48	kp|907067	94.44	1.62	83	38	57.4	25.6	Prevotellaceae	Prevotella sp. AGR2160	Prevotella sp. AGR2160 draft (50 frags)	kp|11623772|907067|Glued fragments of sequence 904810 (Prevotella sp. AGR2160 Prevotella sp. AGR2160, whole genome shotgun sequencing project from NCBI on Jul 22 2014 11:12PM) - 50 fragments[sequence_id 907067][seq_data_id 11623772][tax_node_id 1280674] Glued fragments of sequence 904810 (Prevotella sp. AGR2160 Prevotella sp. AGR2160, whole genome shotgun sequencing project from NCBI on Jul 22 20…
49	kp|879278	123.35	1.5	101	47	68.1	31.4	Parvoviridae	Ungulate bocaparvovirus 5	Porcine bocavirus 3 isolate IN109-2 NS1 NP1 and VP1/VP2 genes complete cds	gb|KF025383.1|gi|589061187|Porcine bocavirus 3 isolate IN109-2 NS1, NP1, and VP1/VP2 genes, complete cds[sequence_id 879278][seq_data_id 10325542][tax_node_id 1084715]
50	kp|851519	9.07	1.3	91	21	60.5	14.6	Erysipelotrichaceae	Solobacterium moorei	Solobacterium moorei F0204 draft (66 frags)	kp|9383298|851519|Glued fragments of sequence 846902 (Solobacterium moorei F0204 Solobacterium moorei F0204, whole genome shotgun sequencing project from NCBI on Nov 08 2013 4:44PM) - 66 fragments[sequence_id 851519][seq_data_id 9383298][tax_node_id 706433] Glued fragments of sequence 846902 (Solobacterium moorei F0204 Solobacterium moorei F0204, whole genome shotgun sequencing project from NCBI …

## Sheet: KSU_292_2016_0728_N4_GT4_E03_pr
iter_sel	target_id	initial_score	conditional_score	num_expected	num_detected	sum_expected	sum_detected	family	species	target_desc	target_annotation
0	kp|783782	674.87	674.87	417	224	281.4	152.1	Lactobacillaceae	Lactobacillus reuteri	Lactobacillus reuteri CF48-3A draft (244 frags)	kp|6169859|783782|Glued fragments of sequence 779447 (Lactobacillus reuteri CF48-3A Lactobacillus reuteri CF48-3A, whole genome shotgun sequencing project from NCBI on Sep 11 2012 1:29PM) - 244 fragments[sequence_id 783782][seq_data_id 6169859][tax_node_id 525341] Glued fragments of sequence 779447 (Lactobacillus reuteri CF48-3A Lactobacillus reuteri CF48-3A, whole genome shotgun sequencing proje…
1	kp|851368	663.13	663.13	551	253	378.9	175.4	Lachnospiraceae	Dorea formicigenerans	Dorea formicigenerans 4_6_53AFAA draft (143 frags)	kp|9383147|851368|Glued fragments of sequence 846750 (Dorea formicigenerans 4_6_53AFAA Dorea formicigenerans 4_6_53AFAA, whole genome shotgun sequencing project from NCBI on Nov 08 2013 3:50PM) - 143 fragments[sequence_id 851368][seq_data_id 9383147][tax_node_id 742765] Glued fragments of sequence 846750 (Dorea formicigenerans 4_6_53AFAA Dorea formicigenerans 4_6_53AFAA, whole genome shotgun sequ…
2	kp|803330	572.9	530.91	281	174	184	115.1	Lactobacillaceae	Lactobacillus acidophilus	Lactobacillus acidophilus 30SC chromosome	gnl|REF_KoreaUniversity|contig1|ref|NC_015214.1|gnl|NCBI_GENOMES|27185|gi|325955721|Lactobacillus acidophilus 30SC chromosome, complete genome[sequence_id 803330][seq_data_id 6837837][tax_node_id 891391]
3	kp|802854	302.14	274.81	270	116	169.3	74.2	Streptococcaceae	Streptococcus gallolyticus	Streptococcus gallolyticus subsp. gallolyticus ATCC 43143	ref|NC_017576.1|gnl|NCBI_GENOMES|29547|gi|386336689|Streptococcus gallolyticus subsp. gallolyticus ATCC 43143, complete genome[sequence_id 802854][seq_data_id 6837361][tax_node_id 981539]
4	kp|851628	247.46	243.46	106	72	73.9	51.1	Acidaminococcaceae	Phascolarctobacterium succinatutens	Phascolarctobacterium sp. YIT 12067 Phascolarctobacterium succinatutens YIT 12067 draft (118 frags)	kp|9383407|851628|Glued fragments of sequence 847013 (Phascolarctobacterium sp. YIT 12067 Phascolarctobacterium succinatutens YIT 12067, whole genome shotgun sequencing project from NCBI on Nov 08 2013 5:24PM) - 118 fragments[sequence_id 851628][seq_data_id 9383407][tax_node_id 626939] Glued fragments of sequence 847013 (Phascolarctobacterium sp. YIT 12067 Phascolarctobacterium succinatutens YIT …
5	kp|788039	234.74	234.74	111	70	77.3	49.7	Veillonellaceae	Mitsuokella multacida	Mitsuokella multacida DSM 20544 draft (31 frags)	kp|6270674|788039|Glued fragments of sequence 787616 (Mitsuokella multacida DSM 20544 Mitsuokella multacida DSM 20544, whole genome shotgun sequencing project from NCBI on Sep 12 2012 12:41PM) - 31 fragments[sequence_id 788039][seq_data_id 6270674][tax_node_id 500635] Glued fragments of sequence 787616 (Mitsuokella multacida DSM 20544 Mitsuokella multacida DSM 20544, whole genome shotgun sequenci…
6	kp|907433	227.51	211.74	76	61	52.5	42.5	Veillonellaceae	Megasphaera elsdenii	Megasphaera elsdenii T81 draft (42 frags)	kp|11624138|907433|Glued fragments of sequence 905177 (Megasphaera elsdenii T81 Megasphaera elsdenii T81, whole genome shotgun sequencing project from NCBI on Jul 23 2014 02:58AM) - 42 fragments[sequence_id 907433][seq_data_id 11624138][tax_node_id 1410663] Glued fragments of sequence 905177 (Megasphaera elsdenii T81 Megasphaera elsdenii T81, whole genome shotgun sequencing project from NCBI on J…
7	kp|784534	211.59	211.59	114	66	74.3	43.5	Prevotellaceae	Prevotella copri	Prevotella copri DSM 18205 draft (73 frags)	kp|6170611|784534|Glued fragments of sequence 780205 (Prevotella copri DSM 18205 Prevotella copri DSM 18205, whole genome shotgun sequencing project from NCBI on Sep 11 2012 3:54PM) - 73 fragments[sequence_id 784534][seq_data_id 6170611][tax_node_id 537011] Glued fragments of sequence 780205 (Prevotella copri DSM 18205 Prevotella copri DSM 18205, whole genome shotgun sequencing project from NCBI …
8	kp|737165	209.31	209.31	168	79	113.7	53.4	Methanobacteriaceae	Methanobrevibacter smithii	Methanobrevibacter smithii ATCC 35061 chromosome	ref|NC_009515.1|gnl|NCBI_GENOMES|21071|gi|148642060|Methanobrevibacter smithii ATCC 35061 chromosome, complete genome[sequence_id 737165][seq_data_id 2825350][tax_node_id 420247]
9	kp|851348	272.76	181.58	198	97	134.8	67.4	Lachnospiraceae	Roseburia inulinivorans	Roseburia inulinivorans DSM 16841 draft (179 frags)	kp|9383127|851348|Glued fragments of sequence 846730 (Roseburia inulinivorans DSM 16841 Roseburia inulinivorans DSM 16841, whole genome shotgun sequencing project from NCBI on Nov 08 2013 3:42PM) - 179 fragments[sequence_id 851348][seq_data_id 9383127][tax_node_id 622312] Glued fragments of sequence 846730 (Roseburia inulinivorans DSM 16841 Roseburia inulinivorans DSM 16841, whole genome shotgun …
10	kp|914041	263.43	156.09	266	109	174.2	72.6	Lactobacillaceae	Lactobacillus delbrueckii	Lactobacillus delbrueckii subsp. lactis draft (10 frags)	kp|11741734|914041|Glued fragments of sequence 913792 (Lactobacillus delbrueckii subsp. lactis Lactobacillus delbrueckii subsp. lactis, whole genome shotgun sequencing project from NCBI on Sep 16 2014 3:52PM) - 10 fragments[sequence_id 914041][seq_data_id 11741734][tax_node_id 29397] Glued fragments of sequence 913792 (Lactobacillus delbrueckii subsp. lactis Lactobacillus delbrueckii subsp. lacti…
11	kp|753581	144.52	144.52	59	41	39.7	28	Lactobacillaceae	Lactobacillus acidophilus	Lactobacillus acidophilus 30SC plasmid pRKC30SC1	gnl|REF_KoreaUniversity|plasmid1|ref|NC_015213.1|gnl|NCBI_GENOMES|27184|gi|325955697|Lactobacillus acidophilus 30SC plasmid pRKC30SC1, complete sequence[sequence_id 753581][seq_data_id 3953969][tax_node_id 891391]
12	kp|759187	143.93	143.93	133	58	91.9	40.1	Parvoviridae	Ungulate bocaparvovirus 5	Porcine bocavirus 3	ref|NC_016031.1|gnl|NCBI_GENOMES|28002|gi|347762073|Porcine bocavirus 3, complete genome[sequence_id 759187][seq_data_id 4952686][tax_node_id 1084715]
13	kp|851640	201.54	138.03	73	55	51.2	39.5	Veillonellaceae	Dialister succinatiphilus	Dialister succinatiphilus YIT 11850 draft (98 frags)	kp|9383419|851640|Glued fragments of sequence 847025 (Dialister succinatiphilus YIT 11850 Dialister succinatiphilus YIT 11850, whole genome shotgun sequencing project from NCBI on Nov 08 2013 5:27PM) - 98 fragments[sequence_id 851640][seq_data_id 9383419][tax_node_id 742743] Glued fragments of sequence 847025 (Dialister succinatiphilus YIT 11850 Dialister succinatiphilus YIT 11850, whole genome s…
14	kp|850789	175.54	123.33	117	60	81.7	42.5	Ruminococcaceae	Subdoligranulum variabile	Subdoligranulum variabile DSM 15176 draft (91 frags)	kp|9382568|850789|Glued fragments of sequence 846167 (Subdoligranulum variabile DSM 15176 Subdoligranulum variabile DSM 15176, whole genome shotgun sequencing project from NCBI on Nov 08 2013 12:11PM) - 91 fragments[sequence_id 850789][seq_data_id 9382568][tax_node_id 411471] Glued fragments of sequence 846167 (Subdoligranulum variabile DSM 15176 Subdoligranulum variabile DSM 15176, whole genome …
15	kp|787014	176.67	118.17	146	68	102.5	47.7	Prevotellaceae	Prevotella stercorea	Prevotella stercorea DSM 18206 draft (263 frags)	kp|6173091|787014|Glued fragments of sequence 782921 (Prevotella stercorea DSM 18206 Prevotella stercorea DSM 18206, whole genome shotgun sequencing project from NCBI on Sep 12 2012 02:12AM) - 263 fragments[sequence_id 787014][seq_data_id 6173091][tax_node_id 1002367] Glued fragments of sequence 782921 (Prevotella stercorea DSM 18206 Prevotella stercorea DSM 18206, whole genome shotgun sequencing…
16	kp|804629	348.1	108.75	198	110	130	74.5	Lactobacillaceae	Lactobacillus johnsonii	Lactobacillus johnsonii FI9785 chromosome	ref|NC_013504.1|gnl|NCBI_GENOMES|25416|gi|268318562|Lactobacillus johnsonii FI9785 chromosome, complete genome[sequence_id 804629][seq_data_id 6839136][tax_node_id 633699]
17	kp|841329	115.34	107.56	94	44	67.5	32	Ruminococcaceae	Ruminococcus callidus	Ruminococcus callidus ATCC 27760 draft (484 frags)	kp|8597587|841329|Glued fragments of sequence 841184 (Ruminococcus callidus ATCC 27760 Ruminococcus callidus ATCC 27760, whole genome shotgun sequencing project from NCBI on Sep 27 2013 11:51AM) - 484 fragments[sequence_id 841329][seq_data_id 8597587][tax_node_id 411473] Glued fragments of sequence 841184 (Ruminococcus callidus ATCC 27760 Ruminococcus callidus ATCC 27760, whole genome shotgun seq…
18	kp|826830	192.75	104.29	87	57	62.3	41.3	Veillonellaceae	Selenomonas bovis	Selenomonas bovis DSM 23594 draft (82 frags)	kp|8047750|826830|Glued fragments of sequence 825479 (Selenomonas bovis DSM 23594 Selenomonas bovis DSM 23594, whole genome shotgun sequencing project from NCBI on May 07 2013 02:42AM) - 82 fragments[sequence_id 826830][seq_data_id 8047750][tax_node_id 1123250] Glued fragments of sequence 825479 (Selenomonas bovis DSM 23594 Selenomonas bovis DSM 23594, whole genome shotgun sequencing project from…
19	kp|850807	110.13	102.28	135	55	97.4	38.1	Coriobacteriaceae	Collinsella aerofaciens	Collinsella aerofaciens JCM 10188 Collinsella aerofaciens ATCC 25986 draft (25 frags)	kp|9382586|850807|Glued fragments of sequence 846185 (Collinsella aerofaciens JCM 10188 Collinsella aerofaciens ATCC 25986, whole genome shotgun sequencing project from NCBI on Nov 08 2013 12:17PM) - 25 fragments[sequence_id 850807][seq_data_id 9382586][tax_node_id 411903] Glued fragments of sequence 846185 (Collinsella aerofaciens JCM 10188 Collinsella aerofaciens ATCC 25986, whole genome shotgu…
20	kp|733848	102.7	99.13	106	44	71.5	29.4	Erysipelotrichaceae	Catenibacterium mitsuokai	Catenibacterium mitsuokai DSM 15897 draft (475 frags)	kp|2606541|733848|Glued fragments of sequence 733276 (Catenibacterium mitsuokai DSM 15897 Catenibacterium mitsuokai DSM 15897, whole genome shotgun sequencing project from NCBI on Jun 18 2010 9:07PM) - 475 fragments[sequence_id 733848][seq_data_id 2606541][tax_node_id 451640] Glued fragments of sequence 733276 (Catenibacterium mitsuokai DSM 15897 Catenibacterium mitsuokai DSM 15897, whole genome …
21	kp|824079	242.78	82.31	249	105	176.9	75.2	Lachnospiraceae	Coprococcus sp. ART55/1	Coprococcus sp. ART55/1 draft genome	ref|NC_021018.1|gnl|NCBI_GENOMES|33079|gi|479166807|Coprococcus sp. ART55/1 draft genome[sequence_id 824079][seq_data_id 7660120][tax_node_id 751585]
22	kp|886031	82.4	78.36	93	36	61.8	24.6	Chlamydiaceae	Chlamydia suis	Chlamydia suis MD56 draft (47 frags)	kp|10470969|886031|Glued fragments of sequence 883472 (Chlamydia suis MD56 Chlamydia suis MD56, whole genome shotgun sequencing project from NCBI on May 16 2014 1:39PM) - 47 fragments[sequence_id 886031][seq_data_id 10470969][tax_node_id 1405296] Glued fragments of sequence 883472 (Chlamydia suis MD56 Chlamydia suis MD56, whole genome shotgun sequencing project from NCBI on May 16 2014 1:39PM) - …
23	kp|803782	88.13	76.02	77	35	55.7	25.7	Acidaminococcaceae	Acidaminococcus fermentans	Acidaminococcus fermentans DSM 20731 chromosome	ref|NC_013740.1|gnl|NCBI_GENOMES|25652|gi|284047386|Acidaminococcus fermentans DSM 20731 chromosome, complete genome[sequence_id 803782][seq_data_id 6838289][tax_node_id 591001]
24	kp|824117	232.98	73.71	152	79	103.1	54.2	Ruminococcaceae	Ruminococcus sp. SR1/5	Ruminococcus sp. SR1/5 draft genome	ref|NC_021014.1|gnl|NCBI_GENOMES|33075|gi|479152295|Ruminococcus sp. SR1/5 draft genome[sequence_id 824117][seq_data_id 7670033][tax_node_id 657323]
25	kp|807721	70.06	70.06	42	23	28.1	15.2	Lactobacillaceae	Lactobacillus sakei	Lactobacillus sakei plasmid pYSI8	ref|NC_010936.1|gnl|NCBI_GENOMES|22581|gi|190571843|Lactobacillus sakei plasmid pYSI8, complete sequence[sequence_id 807721][seq_data_id 7038970][tax_node_id 1599]
26	kp|912233	67.67	67.67	172	51	118.1	36.5	Bifidobacteriaceae	Bifidobacterium thermacidophilum	Bifidobacterium thermacidophilum subsp. porcinum strain LMG 21689 draft (3 frags)	kp|11695527|912233|Glued fragments of sequence 912156 (Bifidobacterium thermacidophilum subsp. porcinum Bifidobacterium thermacidophilum subsp. porcinum strain LMG 21689, whole genome shotgun sequencing project from NCBI on A...) - 3 fragments[sequence_id 912233][seq_data_id 11695527][tax_node_id 212365] Glued fragments of sequence 912156 (Bifidobacterium thermacidophilum subsp. porcinum Bifidoba…
27	kp|912674	139.76	61.72	89	48	60.7	32.1	Prevotellaceae	Prevotella sp. FD3004	Prevotella sp. FD3004 draft (16 frags)	kp|11705452|912674|Glued fragments of sequence 912510 (Prevotella sp. FD3004 Prevotella sp. FD3004, whole genome shotgun sequencing project from NCBI on Sep 03 2014 1:49PM) - 16 fragments[sequence_id 912674][seq_data_id 11705452][tax_node_id 1408309] Glued fragments of sequence 912510 (Prevotella sp. FD3004 Prevotella sp. FD3004, whole genome shotgun sequencing project from NCBI on Sep 03 2014 1:…
28	kp|818335	137.27	56.9	118	54	85.4	40	Ruminococcaceae	Faecalibacterium prausnitzii	Faecalibacterium prausnitzii L2-6	ref|NC_021042.1|gnl|NCBI_GENOMES|33104|gi|479208076|Faecalibacterium prausnitzii L2-6, complete genome[sequence_id 818335][seq_data_id 7344069][tax_node_id 718252]
29	kp|917924	120.05	56.34	130	54	92.4	38.1	Ruminococcaceae	Ruminococcus sp. 80/3	Ruminococcus sp. 80/3 chromosome I	emb|HF545616.1|gi|571257415|Ruminococcus sp. 80/3 chromosome I, complete genome[sequence_id 917924][seq_data_id 11779501][tax_node_id 1160721]
30	kp|802777	144.7	46.23	152	62	102	42.2	Eubacteriaceae	Eubacterium rectale	Eubacterium rectale ATCC 33656	ref|NC_012781.1|gnl|NCBI_GENOMES|24590|gi|238922432|Eubacterium rectale ATCC 33656, complete genome[sequence_id 802777][seq_data_id 6837284][tax_node_id 515619]
31	kp|831630	39.98	39.98	75	26	54	18.6	Oscillospiraceae	Oscillibacter sp. 1-3	Oscillibacter sp. 40911 Oscillibacter sp. 1-3 draft (43 frags)	kp|8219644|831630|Glued fragments of sequence 831421 (Oscillibacter sp. 40911 Oscillibacter sp. 1-3, whole genome shotgun sequencing project from NCBI on Jun 12 2013 2:41PM) - 43 fragments[sequence_id 831630][seq_data_id 8219644][tax_node_id 1235797] Glued fragments of sequence 831421 (Oscillibacter sp. 40911 Oscillibacter sp. 1-3, whole genome shotgun sequencing project from NCBI on Jun 12 2013 …
32	kp|842939	184.81	38.52	94	57	64	39.2	Lactobacillaceae	Lactobacillus fermentum	Lactobacillus fermentum MTCC 8711 plasmid pLF01	gb|AVAB01000110.1|gnl|WGS:AVAB01|contig110|gi|530795340|Lactobacillus fermentum MTCC 8711 plasmid pLF01, complete sequence, whole genome shotgun sequence[sequence_id 842939][seq_data_id 8600342][tax_node_id 1366052]
33	kp|807480	34.99	34.99	19	11	12.4	7.2	Streptococcaceae	Streptococcus suis	Streptococcus suis plasmid pSSU1 DNA	ref|NC_002140.1|gnl|NCBI_GENOMES|15244|gi|10956187|Streptococcus suis plasmid pSSU1 DNA, complete sequence[sequence_id 807480][seq_data_id 7038729][tax_node_id 1307]
34	kp|802488	76.18	32.77	94	35	62	23.7	Eubacteriaceae	[Eubacterium] eligens	Eubacterium eligens ATCC 27750 chromosome	ref|NC_012778.1|gnl|NCBI_GENOMES|24587|gi|238915976|Eubacterium eligens ATCC 27750 chromosome, complete genome[sequence_id 802488][seq_data_id 6836995][tax_node_id 515620]
35	kp|851322	271.2	30.26	151	85	98.4	57.2	Lactobacillaceae	Lactobacillus vaginalis	Lactobacillus vaginalis ATCC 49540 draft (202 frags)	kp|9383101|851322|Glued fragments of sequence 846704 (Lactobacillus vaginalis ATCC 49540 Lactobacillus vaginalis ATCC 49540, whole genome shotgun sequencing project from NCBI on Nov 08 2013 3:34PM) - 202 fragments[sequence_id 851322][seq_data_id 9383101][tax_node_id 525366] Glued fragments of sequence 846704 (Lactobacillus vaginalis ATCC 49540 Lactobacillus vaginalis ATCC 49540, whole genome shot…
36	kp|829850	60.54	25.56	73	28	47.3	17.7	Methanobacteriaceae	Methanosphaera stadtmanae	Methanosphaera stadtmanae DSM 3091 chromosome	ref|NC_007681.1|gnl|NCBI_GENOMES|19097|gi|84488831|Methanosphaera stadtmanae DSM 3091 chromosome, complete genome[sequence_id 829850][seq_data_id 8131753][tax_node_id 339860]
37	kp|787100	295.05	24.15	150	90	101.2	62	Lactobacillaceae	Lactobacillus mucosae	Lactobacillus mucosae LM1 draft (55 frags)	kp|6173177|787100|Glued fragments of sequence 783007 (Lactobacillus mucosae LM1 Lactobacillus mucosae LM1, whole genome shotgun sequencing project from NCBI on Sep 12 2012 02:37AM) - 55 fragments[sequence_id 787100][seq_data_id 6173177][tax_node_id 1130798] Glued fragments of sequence 783007 (Lactobacillus mucosae LM1 Lactobacillus mucosae LM1, whole genome shotgun sequencing project from NCBI on…
38	kp|851790	133.83	23.26	87	46	58.3	30.5	Veillonellaceae	Megasphaera sp. NP3	Megasphaera sp. NP3 draft (141 frags)	kp|9383569|851790|Glued fragments of sequence 847214 (Megasphaera sp. NP3 Megasphaera sp. NP3, whole genome shotgun sequencing project from NCBI on Nov 08 2013 10:38PM) - 141 fragments[sequence_id 851790][seq_data_id 9383569][tax_node_id 1232428] Glued fragments of sequence 847214 (Megasphaera sp. NP3 Megasphaera sp. NP3, whole genome shotgun sequencing project from NCBI on Nov 08 2013 10:38PM) -…
39	kp|851283	146.8	22.29	131	58	91.1	41.1	Lachnospiraceae	[Clostridium] hylemonae	Clostridium hylemonae DSM 15053 draft (167 frags)	kp|9383062|851283|Glued fragments of sequence 846665 (Clostridium hylemonae DSM 15053 Clostridium hylemonae DSM 15053, whole genome shotgun sequencing project from NCBI on Nov 08 2013 3:21PM) - 167 fragments[sequence_id 851283][seq_data_id 9383062][tax_node_id 553973] Glued fragments of sequence 846665 (Clostridium hylemonae DSM 15053 Clostridium hylemonae DSM 15053, whole genome shotgun sequenci…
40	kp|807425	20.24	20.24	23	9	15	5.8	Lactobacillaceae	Lactobacillus reuteri	Lactobacillus reuteri endogenous plasmid	ref|NC_004532.1|gnl|NCBI_GENOMES|16859|gi|27753647|Lactobacillus reuteri endogenous plasmid, complete sequence[sequence_id 807425][seq_data_id 7038674][tax_node_id 1598]
41	kp|807267	18.9	18.9	50	16	36.8	11.7	Bacteria_unknownfamily	uncultured bacterium	Uncultured bacterium plasmid pTRACA22	ref|NC_013280.1|gnl|NCBI_GENOMES|25102|gi|260414727|Uncultured bacterium plasmid pTRACA22, complete sequence[sequence_id 807267][seq_data_id 7038516][tax_node_id 77133]
42	kp|821638	194.92	18.8	207	83	129.2	51.2	Streptococcaceae	Streptococcus ovis	Streptococcus ovis DSM 16829 draft (26 frags)	kp|7625916|821638|Glued fragments of sequence 820371 (Streptococcus ovis DSM 16829 Streptococcus ovis DSM 16829, whole genome shotgun sequencing project from NCBI on Apr 29 2013 6:46PM) - 26 fragments[sequence_id 821638][seq_data_id 7625916][tax_node_id 1123312] Glued fragments of sequence 820371 (Streptococcus ovis DSM 16829 Streptococcus ovis DSM 16829, whole genome shotgun sequencing project f…
43	kp|753642	17.38	17.38	59	16	40	11.4	Lactobacillaceae	Lactobacillus acidophilus	Lactobacillus acidophilus 30SC plasmid pRKC30SC2	gnl|REF_KoreaUniversity|plasmid2|ref|NC_015218.1|gnl|NCBI_GENOMES|27189|gi|325955704|Lactobacillus acidophilus 30SC plasmid pRKC30SC2, complete sequence[sequence_id 753642][seq_data_id 3954030][tax_node_id 891391]
44	kp|779190	112.98	16.6	69	37	46.6	25.4	Lactobacillaceae	Lactobacillus amylovorus	Lactobacillus amylovorus GRL1118 plasmid2	gnl|REF_HY|Plasmid2|ref|NC_017472.1|gnl|NCBI_GENOMES|29443|gi|385818461|Lactobacillus amylovorus GRL1118 plasmid2, complete sequence[sequence_id 779190][seq_data_id 5448220][tax_node_id 695562]
45	kp|785527	19.41	15.52	84	24	60.3	17.1	Desulfovibrionaceae	Desulfovibrio piger	Desulfovibrio piger ATCC 29098 draft (127 frags)	kp|6171604|785527|Glued fragments of sequence 781416 (Desulfovibrio piger ATCC 29098 Desulfovibrio piger ATCC 29098, whole genome shotgun sequencing project from NCBI on Sep 11 2012 7:05PM) - 127 fragments[sequence_id 785527][seq_data_id 6171604][tax_node_id 411464] Glued fragments of sequence 781416 (Desulfovibrio piger ATCC 29098 Desulfovibrio piger ATCC 29098, whole genome shotgun sequencing p…
46	kp|855136	54.59	14.89	30	17	19.6	11.3	Lachnospiraceae	Catonella morbi	Catonella morbi ATCC 51271 draft (26 frags)	kp|9658286|855136|Glued fragments of sequence 853636 (Catonella morbi ATCC 51271 Catonella morbi ATCC 51271, whole genome shotgun sequencing project from NCBI on Dec 05 2013 7:23PM) - 26 fragments[sequence_id 855136][seq_data_id 9658286][tax_node_id 592026] Glued fragments of sequence 853636 (Catonella morbi ATCC 51271 Catonella morbi ATCC 51271, whole genome shotgun sequencing project from NCBI …
47	kp|821619	74.9	8.84	91	34	59.1	22.4	Prevotellaceae	Prevotella paludivivens	Prevotella paludivivens DSM 17968 draft (62 frags)	kp|7625897|821619|Glued fragments of sequence 820352 (Prevotella paludivivens DSM 17968 Prevotella paludivivens DSM 17968, whole genome shotgun sequencing project from NCBI on Apr 29 2013 6:39PM) - 62 fragments[sequence_id 821619][seq_data_id 7625897][tax_node_id 1122990] Glued fragments of sequence 820352 (Prevotella paludivivens DSM 17968 Prevotella paludivivens DSM 17968, whole genome shotgun …
48	kp|806777	12.3	8.61	55	15	37.8	10	Streptococcaceae	Streptococcus agalactiae	Streptococcus agalactiae strain GB2001 plasmid pGB2001	ref|NC_015973.1|gnl|NCBI_GENOMES|27944|gi|345325588|Streptococcus agalactiae strain GB2001 plasmid pGB2001, complete sequence[sequence_id 806777][seq_data_id 7038026][tax_node_id 1311]
49	kp|824129	68.39	4.52	107	36	71.5	24.9	Ruminococcaceae	Ruminococcus bromii	Ruminococcus bromii L2-63 draft genome	ref|NC_021013.1|gnl|NCBI_GENOMES|33074|gi|479150083|Ruminococcus bromii L2-63 draft genome[sequence_id 824129][seq_data_id 7672485][tax_node_id 657321]
50	kp|783692	262.81	3.8	204	96	137.7	65.6	Lachnospiraceae	Lachnospiraceae bacterium 5_1_63FAA	Lachnospiraceae bacterium 5-1-63FAA Lachnospiraceae bacterium 5_1_63FAA draft (94 frags)	kp|6169769|783692|Glued fragments of sequence 779357 (Lachnospiraceae bacterium 5-1-63FAA Lachnospiraceae bacterium 5_1_63FAA, whole genome shotgun sequencing project from NCBI on Sep 11 2012 1:11PM) - 94 fragments[sequence_id 783692][seq_data_id 6169769][tax_node_id 658089] Glued fragments of sequence 779357 (Lachnospiraceae bacterium 5-1-63FAA Lachnospiraceae bacterium 5_1_63FAA, whole genome s…
51	kp|800159	439.46	3.1	191	128	125.8	84.9	Lactobacillaceae	Lactobacillus reuteri	Lactobacillus reuteri ATCC 53608 draft (138 frags)	kp|6789056|800159|Glued fragments of sequence 798535 (Lactobacillus reuteri ATCC 53608 Lactobacillus reuteri ATCC 53608, whole genome shotgun sequencing project from NCBI on Dec 04 2012 5:43PM) - 138 fragments[sequence_id 800159][seq_data_id 6789056][tax_node_id 927703] Glued fragments of sequence 798535 (Lactobacillus reuteri ATCC 53608 Lactobacillus reuteri ATCC 53608, whole genome shotgun sequ…
52	kp|783901	9.04	1.27	91	21	60.5	14.6	Erysipelotrichaceae	Solobacterium moorei	Solobacterium moorei F0204 draft (66 frags)	kp|6169978|783901|Glued fragments of sequence 779566 (Solobacterium moorei F0204 Solobacterium moorei F0204, whole genome shotgun sequencing project from NCBI on Sep 11 2012 1:50PM) - 66 fragments[sequence_id 783901][seq_data_id 6169978][tax_node_id 706433] Glued fragments of sequence 779566 (Solobacterium moorei F0204 Solobacterium moorei F0204, whole genome shotgun sequencing project from NCBI …

## Sheet: KSU_294_2016_0728_N4_GT4_F01_pr
iter_sel	target_id	initial_score	conditional_score	num_expected	num_detected	sum_expected	sum_detected	family	species	target_desc	target_annotation
0	kp|898863	13963.1	13963.1	8339	4531	5268.4	2894.7	Enterobacteriaceae	Escherichia coli	Escherichia coli 3-105-05_S4_C1 draft (85 frags)	kp|10857116|898863|Glued fragments of sequence 898222 (Escherichia coli 3-105-05_S4_C1 Escherichia coli 3-105-05_S4_C1, whole genome shotgun sequencing project from NCBI on Jun 19 2014 3:29PM) - 85 fragments[sequence_id 898863][seq_data_id 10857116][tax_node_id 1444222] Glued fragments of sequence 898222 (Escherichia coli 3-105-05_S4_C1 Escherichia coli 3-105-05_S4_C1, whole genome shotgun sequen…
1	kp|840277	681.37	681.37	337	207	220.2	136.6	Lactobacillaceae	Lactobacillus crispatus	Lactobacillus crispatus MV-1A-US draft (140 frags)	kp|8566351|840277|Glued fragments of sequence 839432 (Lactobacillus crispatus MV-1A-US Lactobacillus crispatus MV-1A-US, whole genome shotgun sequencing project from NCBI on Sep 09 2013 6:04PM) - 140 fragments[sequence_id 840277][seq_data_id 8566351][tax_node_id 575596] Glued fragments of sequence 839432 (Lactobacillus crispatus MV-1A-US Lactobacillus crispatus MV-1A-US, whole genome shotgun sequ…
2	kp|851368	662.3	651.18	551	253	378.9	174.9	Lachnospiraceae	Dorea formicigenerans	Dorea formicigenerans 4_6_53AFAA draft (143 frags)	kp|9383147|851368|Glued fragments of sequence 846750 (Dorea formicigenerans 4_6_53AFAA Dorea formicigenerans 4_6_53AFAA, whole genome shotgun sequencing project from NCBI on Nov 08 2013 3:50PM) - 143 fragments[sequence_id 851368][seq_data_id 9383147][tax_node_id 742765] Glued fragments of sequence 846750 (Dorea formicigenerans 4_6_53AFAA Dorea formicigenerans 4_6_53AFAA, whole genome shotgun sequ…
3	kp|783782	556	532.83	417	200	281.4	136.8	Lactobacillaceae	Lactobacillus reuteri	Lactobacillus reuteri CF48-3A draft (244 frags)	kp|6169859|783782|Glued fragments of sequence 779447 (Lactobacillus reuteri CF48-3A Lactobacillus reuteri CF48-3A, whole genome shotgun sequencing project from NCBI on Sep 11 2012 1:29PM) - 244 fragments[sequence_id 783782][seq_data_id 6169859][tax_node_id 525341] Glued fragments of sequence 779447 (Lactobacillus reuteri CF48-3A Lactobacillus reuteri CF48-3A, whole genome shotgun sequencing proje…
4	kp|759304	256.37	256.37	130	79	90.2	55	Parvoviridae	Ungulate bocaparvovirus 5	Porcine bocavirus 4-2 strain SH17N-2	gb|JF429836.1|gi|346641786|Porcine bocavirus 4-2 strain SH17N-2, complete genome[sequence_id 759304][seq_data_id 4952803][tax_node_id 1084718]
5	kp|871368	264.85	240.8	203	98	141.2	68.5	Enterobacteriaceae	Escherichia coli	Escherichia coli O145:H28 str. RM13516 plasmid pRM13516	gb|CP006264.1|gi|573966365|Escherichia coli O145:H28 str. RM13516 plasmid pRM13516, complete sequence[sequence_id 871368][seq_data_id 10209018][tax_node_id 1248915]
6	kp|821742	255.05	227.63	278	110	175.2	68.9	Streptococcaceae	Streptococcus henryi	Streptococcus henryi DSM 19005 draft (37 frags)	kp|7626020|821742|Glued fragments of sequence 820475 (Streptococcus henryi DSM 19005 Streptococcus henryi DSM 19005, whole genome shotgun sequencing project from NCBI on Apr 29 2013 7:39PM) - 37 fragments[sequence_id 821742][seq_data_id 7626020][tax_node_id 1123304] Glued fragments of sequence 820475 (Streptococcus henryi DSM 19005 Streptococcus henryi DSM 19005, whole genome shotgun sequencing p…
7	kp|906660	220.24	220.24	166	79	114.9	56	Bifidobacteriaceae	Bifidobacterium thermacidophilum	Bifidobacterium thermacidophilum subsp. thermacidophilum DSM 15837 draft (14 frags)	kp|11623365|906660|Glued fragments of sequence 904398 (Bifidobacterium thermacidophilum subsp. thermacidophilum DSM 15837 Bifidobacterium thermacidophilum subsp. thermacidophilum DSM 15837, whole genome shotgun sequencing pro...) - 14 fragments[sequence_id 906660][seq_data_id 11623365][tax_node_id 1121111] Glued fragments of sequence 904398 (Bifidobacterium thermacidophilum subsp. thermacidophilu…
8	kp|907433	214.72	210.83	76	59	52.5	40.6	Veillonellaceae	Megasphaera elsdenii	Megasphaera elsdenii T81 draft (42 frags)	kp|11624138|907433|Glued fragments of sequence 905177 (Megasphaera elsdenii T81 Megasphaera elsdenii T81, whole genome shotgun sequencing project from NCBI on Jul 23 2014 02:58AM) - 42 fragments[sequence_id 907433][seq_data_id 11624138][tax_node_id 1410663] Glued fragments of sequence 905177 (Megasphaera elsdenii T81 Megasphaera elsdenii T81, whole genome shotgun sequencing project from NCBI on J…
9	kp|784534	202.28	202.28	114	64	74.3	42.4	Prevotellaceae	Prevotella copri	Prevotella copri DSM 18205 draft (73 frags)	kp|6170611|784534|Glued fragments of sequence 780205 (Prevotella copri DSM 18205 Prevotella copri DSM 18205, whole genome shotgun sequencing project from NCBI on Sep 11 2012 3:54PM) - 73 fragments[sequence_id 784534][seq_data_id 6170611][tax_node_id 537011] Glued fragments of sequence 780205 (Prevotella copri DSM 18205 Prevotella copri DSM 18205, whole genome shotgun sequencing project from NCBI …
10	kp|849968	301.29	187.67	223	109	158.8	79	Ruminococcaceae	Faecalibacterium prausnitzii	Faecalibacterium prausnitzii A2-165 draft (115 frags)	kp|9381747|849968|Glued fragments of sequence 845344 (Faecalibacterium prausnitzii A2-165 Faecalibacterium prausnitzii A2-165, whole genome shotgun sequencing project from NCBI on Nov 08 2013 06:04AM) - 115 fragments[sequence_id 849968][seq_data_id 9381747][tax_node_id 411483] Glued fragments of sequence 845344 (Faecalibacterium prausnitzii A2-165 Faecalibacterium prausnitzii A2-165, whole genome…
11	kp|788039	171.46	163.51	111	58	77.3	41.1	Veillonellaceae	Mitsuokella multacida	Mitsuokella multacida DSM 20544 draft (31 frags)	kp|6270674|788039|Glued fragments of sequence 787616 (Mitsuokella multacida DSM 20544 Mitsuokella multacida DSM 20544, whole genome shotgun sequencing project from NCBI on Sep 12 2012 12:41PM) - 31 fragments[sequence_id 788039][seq_data_id 6270674][tax_node_id 500635] Glued fragments of sequence 787616 (Mitsuokella multacida DSM 20544 Mitsuokella multacida DSM 20544, whole genome shotgun sequenci…
12	kp|914041	286.55	163.38	266	114	174.2	75.3	Lactobacillaceae	Lactobacillus delbrueckii	Lactobacillus delbrueckii subsp. lactis draft (10 frags)	kp|11741734|914041|Glued fragments of sequence 913792 (Lactobacillus delbrueckii subsp. lactis Lactobacillus delbrueckii subsp. lactis, whole genome shotgun sequencing project from NCBI on Sep 16 2014 3:52PM) - 10 fragments[sequence_id 914041][seq_data_id 11741734][tax_node_id 29397] Glued fragments of sequence 913792 (Lactobacillus delbrueckii subsp. lactis Lactobacillus delbrueckii subsp. lacti…
13	kp|753581	149.44	149.44	59	42	39.7	28.6	Lactobacillaceae	Lactobacillus acidophilus	Lactobacillus acidophilus 30SC plasmid pRKC30SC1	gnl|REF_KoreaUniversity|plasmid1|ref|NC_015213.1|gnl|NCBI_GENOMES|27184|gi|325955697|Lactobacillus acidophilus 30SC plasmid pRKC30SC1, complete sequence[sequence_id 753581][seq_data_id 3953969][tax_node_id 891391]
14	kp|783852	163.88	140.4	106	56	73.9	39.9	Acidaminococcaceae	Phascolarctobacterium succinatutens	Phascolarctobacterium sp. YIT 12067 draft (118 frags)	kp|6169929|783852|Glued fragments of sequence 779517 (Phascolarctobacterium sp. YIT 12067 Phascolarctobacterium sp. YIT 12067, whole genome shotgun sequencing project from NCBI on Sep 11 2012 1:41PM) - 118 fragments[sequence_id 783852][seq_data_id 6169929][tax_node_id 626939] Glued fragments of sequence 779517 (Phascolarctobacterium sp. YIT 12067 Phascolarctobacterium sp. YIT 12067, whole genome …
15	kp|851640	175.79	116.28	73	50	51.2	36.2	Veillonellaceae	Dialister succinatiphilus	Dialister succinatiphilus YIT 11850 draft (98 frags)	kp|9383419|851640|Glued fragments of sequence 847025 (Dialister succinatiphilus YIT 11850 Dialister succinatiphilus YIT 11850, whole genome shotgun sequencing project from NCBI on Nov 08 2013 5:27PM) - 98 fragments[sequence_id 851640][seq_data_id 9383419][tax_node_id 742743] Glued fragments of sequence 847025 (Dialister succinatiphilus YIT 11850 Dialister succinatiphilus YIT 11850, whole genome s…
16	kp|824079	332.5	113.68	249	122	176.9	87.3	Lachnospiraceae	Coprococcus sp. ART55/1	Coprococcus sp. ART55/1 draft genome	ref|NC_021018.1|gnl|NCBI_GENOMES|33079|gi|479166807|Coprococcus sp. ART55/1 draft genome[sequence_id 824079][seq_data_id 7660120][tax_node_id 751585]
17	kp|753642	113.34	113.34	59	35	40	23.8	Lactobacillaceae	Lactobacillus acidophilus	Lactobacillus acidophilus 30SC plasmid pRKC30SC2	gnl|REF_KoreaUniversity|plasmid2|ref|NC_015218.1|gnl|NCBI_GENOMES|27189|gi|325955704|Lactobacillus acidophilus 30SC plasmid pRKC30SC2, complete sequence[sequence_id 753642][seq_data_id 3954030][tax_node_id 891391]
18	kp|824117	203.4	92.43	152	73	103.1	50.5	Ruminococcaceae	Ruminococcus sp. SR1/5	Ruminococcus sp. SR1/5 draft genome	ref|NC_021014.1|gnl|NCBI_GENOMES|33075|gi|479152295|Ruminococcus sp. SR1/5 draft genome[sequence_id 824117][seq_data_id 7670033][tax_node_id 657323]
19	kp|787014	143.97	89.52	146	62	102.5	43.4	Prevotellaceae	Prevotella stercorea	Prevotella stercorea DSM 18206 draft (263 frags)	kp|6173091|787014|Glued fragments of sequence 782921 (Prevotella stercorea DSM 18206 Prevotella stercorea DSM 18206, whole genome shotgun sequencing project from NCBI on Sep 12 2012 02:12AM) - 263 fragments[sequence_id 787014][seq_data_id 6173091][tax_node_id 1002367] Glued fragments of sequence 782921 (Prevotella stercorea DSM 18206 Prevotella stercorea DSM 18206, whole genome shotgun sequencing…
20	kp|733848	86.68	83.1	106	41	71.5	27.2	Erysipelotrichaceae	Catenibacterium mitsuokai	Catenibacterium mitsuokai DSM 15897 draft (475 frags)	kp|2606541|733848|Glued fragments of sequence 733276 (Catenibacterium mitsuokai DSM 15897 Catenibacterium mitsuokai DSM 15897, whole genome shotgun sequencing project from NCBI on Jun 18 2010 9:07PM) - 475 fragments[sequence_id 733848][seq_data_id 2606541][tax_node_id 451640] Glued fragments of sequence 733276 (Catenibacterium mitsuokai DSM 15897 Catenibacterium mitsuokai DSM 15897, whole genome …
21	kp|826830	156.97	76.59	87	50	62.3	36.5	Veillonellaceae	Selenomonas bovis	Selenomonas bovis DSM 23594 draft (82 frags)	kp|8047750|826830|Glued fragments of sequence 825479 (Selenomonas bovis DSM 23594 Selenomonas bovis DSM 23594, whole genome shotgun sequencing project from NCBI on May 07 2013 02:42AM) - 82 fragments[sequence_id 826830][seq_data_id 8047750][tax_node_id 1123250] Glued fragments of sequence 825479 (Selenomonas bovis DSM 23594 Selenomonas bovis DSM 23594, whole genome shotgun sequencing project from…
22	kp|851348	198.5	75.95	198	83	134.8	57.4	Lachnospiraceae	Roseburia inulinivorans	Roseburia inulinivorans DSM 16841 draft (179 frags)	kp|9383127|851348|Glued fragments of sequence 846730 (Roseburia inulinivorans DSM 16841 Roseburia inulinivorans DSM 16841, whole genome shotgun sequencing project from NCBI on Nov 08 2013 3:42PM) - 179 fragments[sequence_id 851348][seq_data_id 9383127][tax_node_id 622312] Glued fragments of sequence 846730 (Roseburia inulinivorans DSM 16841 Roseburia inulinivorans DSM 16841, whole genome shotgun …
23	kp|777700	123.34	68.09	69	40	49.3	28.4	Parvoviridae	Ungulate bocaparvovirus 5	Porcine bocavirus 3C isolate pig/ZJD/China/2006	gb|JN681175.1|gi|374498833|Porcine bocavirus 3C isolate pig/ZJD/China/2006, complete genome[sequence_id 777700][seq_data_id 5402843][tax_node_id 1138844]
24	kp|779286	109.92	65.94	58	34	38.5	22.8	Lactobacillaceae	Lactobacillus amylovorus	Lactobacillus amylovorus GRL1118 plasmid1	gnl|REF_HY|Plasmid1|ref|NC_017471.1|gnl|NCBI_GENOMES|29442|gi|385818454|Lactobacillus amylovorus GRL1118 plasmid1, complete sequence[sequence_id 779286][seq_data_id 5456008][tax_node_id 695562]
25	kp|807721	59.33	59.33	42	21	28.1	13.7	Lactobacillaceae	Lactobacillus sakei	Lactobacillus sakei plasmid pYSI8	ref|NC_010936.1|gnl|NCBI_GENOMES|22581|gi|190571843|Lactobacillus sakei plasmid pYSI8, complete sequence[sequence_id 807721][seq_data_id 7038970][tax_node_id 1599]
26	kp|851281	49.93	49.93	102	36	75.6	25.7	Coriobacteriaceae	Collinsella intestinalis	Collinsella intestinalis DSM 13280 draft (55 frags)	kp|9383060|851281|Glued fragments of sequence 846663 (Collinsella intestinalis DSM 13280 Collinsella intestinalis DSM 13280, whole genome shotgun sequencing project from NCBI on Nov 08 2013 3:21PM) - 55 fragments[sequence_id 851281][seq_data_id 9383060][tax_node_id 521003] Glued fragments of sequence 846663 (Collinsella intestinalis DSM 13280 Collinsella intestinalis DSM 13280, whole genome shotg…
27	kp|912674	123.44	49.29	89	45	60.7	29.9	Prevotellaceae	Prevotella sp. FD3004	Prevotella sp. FD3004 draft (16 frags)	kp|11705452|912674|Glued fragments of sequence 912510 (Prevotella sp. FD3004 Prevotella sp. FD3004, whole genome shotgun sequencing project from NCBI on Sep 03 2014 1:49PM) - 16 fragments[sequence_id 912674][seq_data_id 11705452][tax_node_id 1408309] Glued fragments of sequence 912510 (Prevotella sp. FD3004 Prevotella sp. FD3004, whole genome shotgun sequencing project from NCBI on Sep 03 2014 1:…
28	kp|824104	323.33	48.85	237	115	158.1	77	Lachnospiraceae	[Ruminococcus] torques	Ruminococcus torques L2-14 draft genome	ref|NC_021015.1|gnl|NCBI_GENOMES|33076|gi|479155735|Ruminococcus torques L2-14 draft genome[sequence_id 824104][seq_data_id 7666249][tax_node_id 657313]
29	kp|807267	47.62	47.62	50	21	36.8	15.6	Bacteria_unknownfamily	uncultured bacterium	Uncultured bacterium plasmid pTRACA22	ref|NC_013280.1|gnl|NCBI_GENOMES|25102|gi|260414727|Uncultured bacterium plasmid pTRACA22, complete sequence[sequence_id 807267][seq_data_id 7038516][tax_node_id 77133]
30	kp|730089	43.78	43.78	28	15	16.4	8.4	Myoviridae	Yersinia phage L-413C	Yersinia phage L-413C	ref|NC_004745.1|gnl|NCBI_GENOMES|17034|gi|30065704|Yersinia phage L-413C, complete genome[sequence_id 730089][seq_data_id 2499837][tax_node_id 227940]
31	kp|803782	51.19	42.9	77	28	55.7	20.6	Acidaminococcaceae	Acidaminococcus fermentans	Acidaminococcus fermentans DSM 20731 chromosome	ref|NC_013740.1|gnl|NCBI_GENOMES|25652|gi|284047386|Acidaminococcus fermentans DSM 20731 chromosome, complete genome[sequence_id 803782][seq_data_id 6838289][tax_node_id 591001]
32	kp|831630	40.97	40.97	75	26	54	18.8	Oscillospiraceae	Oscillibacter sp. 1-3	Oscillibacter sp. 40911 Oscillibacter sp. 1-3 draft (43 frags)	kp|8219644|831630|Glued fragments of sequence 831421 (Oscillibacter sp. 40911 Oscillibacter sp. 1-3, whole genome shotgun sequencing project from NCBI on Jun 12 2013 2:41PM) - 43 fragments[sequence_id 831630][seq_data_id 8219644][tax_node_id 1235797] Glued fragments of sequence 831421 (Oscillibacter sp. 40911 Oscillibacter sp. 1-3, whole genome shotgun sequencing project from NCBI on Jun 12 2013 …
33	kp|842939	185.6	38.82	94	57	64	39.3	Lactobacillaceae	Lactobacillus fermentum	Lactobacillus fermentum MTCC 8711 plasmid pLF01	gb|AVAB01000110.1|gnl|WGS:AVAB01|contig110|gi|530795340|Lactobacillus fermentum MTCC 8711 plasmid pLF01, complete sequence, whole genome shotgun sequence[sequence_id 842939][seq_data_id 8600342][tax_node_id 1366052]
34	kp|802777	123.18	36.87	152	58	102	39.1	Eubacteriaceae	Eubacterium rectale	Eubacterium rectale ATCC 33656	ref|NC_012781.1|gnl|NCBI_GENOMES|24590|gi|238922432|Eubacterium rectale ATCC 33656, complete genome[sequence_id 802777][seq_data_id 6837284][tax_node_id 515619]
35	kp|821641	241.22	36.07	254	100	159.3	64	Streptococcaceae	Streptococcus caballi	Streptococcus caballi DSM 19004 draft (63 frags)	kp|7625919|821641|Glued fragments of sequence 820374 (Streptococcus caballi DSM 19004 Streptococcus caballi DSM 19004, whole genome shotgun sequencing project from NCBI on Apr 29 2013 6:47PM) - 63 fragments[sequence_id 821641][seq_data_id 7625919][tax_node_id 1123298] Glued fragments of sequence 820374 (Streptococcus caballi DSM 19004 Streptococcus caballi DSM 19004, whole genome shotgun sequenci…
36	kp|807425	30.98	30.98	23	11	15	7.2	Lactobacillaceae	Lactobacillus reuteri	Lactobacillus reuteri endogenous plasmid	ref|NC_004532.1|gnl|NCBI_GENOMES|16859|gi|27753647|Lactobacillus reuteri endogenous plasmid, complete sequence[sequence_id 807425][seq_data_id 7038674][tax_node_id 1598]
37	kp|871571	176.4	30.86	96	56	65.7	38.1	Parvoviridae	Porcine bocavirus	Porcine bocavirus isolate swBoV CH437	ref|NC_023673.1|gnl|NCBI_GENOMES|35759|gi|591398015|Porcine bocavirus isolate swBoV CH437, complete genome[sequence_id 871571][seq_data_id 10209221][tax_node_id 1165907]
38	kp|841329	61.61	29.69	94	34	67.5	24.9	Ruminococcaceae	Ruminococcus callidus	Ruminococcus callidus ATCC 27760 draft (484 frags)	kp|8597587|841329|Glued fragments of sequence 841184 (Ruminococcus callidus ATCC 27760 Ruminococcus callidus ATCC 27760, whole genome shotgun sequencing project from NCBI on Sep 27 2013 11:51AM) - 484 fragments[sequence_id 841329][seq_data_id 8597587][tax_node_id 411473] Glued fragments of sequence 841184 (Ruminococcus callidus ATCC 27760 Ruminococcus callidus ATCC 27760, whole genome shotgun seq…
39	kp|783832	148.59	28.65	117	55	81.7	38.8	Ruminococcaceae	Subdoligranulum variabile	Subdoligranulum variabile DSM 15176 draft (91 frags)	kp|6169909|783832|Glued fragments of sequence 779497 (Subdoligranulum variabile DSM 15176 Subdoligranulum variabile DSM 15176, whole genome shotgun sequencing project from NCBI on Sep 11 2012 1:38PM) - 91 fragments[sequence_id 783832][seq_data_id 6169909][tax_node_id 411471] Glued fragments of sequence 779497 (Subdoligranulum variabile DSM 15176 Subdoligranulum variabile DSM 15176, whole genome s…
40	kp|803330	545.69	28.41	281	169	184	111.3	Lactobacillaceae	Lactobacillus acidophilus	Lactobacillus acidophilus 30SC chromosome	gnl|REF_KoreaUniversity|contig1|ref|NC_015214.1|gnl|NCBI_GENOMES|27185|gi|325955721|Lactobacillus acidophilus 30SC chromosome, complete genome[sequence_id 803330][seq_data_id 6837837][tax_node_id 891391]
41	kp|746817	60.74	26.53	44	21	24.2	11.5	Siphoviridae	Enterobacteria phage lambda	Enterobacteria phage lambda	ref|NC_001416.1|gnl|NCBI_GENOMES|10119|gi|9626243|Enterobacteria phage lambda, complete genome[sequence_id 746817][seq_data_id 2979744][tax_node_id 10710]
42	kp|804194	333.74	26.46	210	111	139.4	74.8	Lactobacillaceae	Lactobacillus johnsonii	Lactobacillus johnsonii DPC 6026 chromosome	ref|NC_017477.1|gnl|NCBI_GENOMES|29448|gi|385824947|Lactobacillus johnsonii DPC 6026 chromosome, complete genome[sequence_id 804194][seq_data_id 6838701][tax_node_id 909954]
43	kp|807480	24.94	24.94	19	9	12.4	5.9	Streptococcaceae	Streptococcus suis	Streptococcus suis plasmid pSSU1 DNA	ref|NC_002140.1|gnl|NCBI_GENOMES|15244|gi|10956187|Streptococcus suis plasmid pSSU1 DNA, complete sequence[sequence_id 807480][seq_data_id 7038729][tax_node_id 1307]
44	kp|784810	149.95	22.18	131	59	91.1	41.4	Lachnospiraceae	[Clostridium] hylemonae	Clostridium hylemonae DSM 15053 draft (167 frags)	kp|6170887|784810|Glued fragments of sequence 780504 (Clostridium hylemonae DSM 15053 Clostridium hylemonae DSM 15053, whole genome shotgun sequencing project from NCBI on Sep 11 2012 4:50PM) - 167 fragments[sequence_id 784810][seq_data_id 6170887][tax_node_id 553973] Glued fragments of sequence 780504 (Clostridium hylemonae DSM 15053 Clostridium hylemonae DSM 15053, whole genome shotgun sequenci…
45	kp|801219	45.43	22.05	42	17	23.8	9.8	Siphoviridae	Enterobacteria phage mEp460	Enterobacteria phage mEp460	ref|NC_019716.1|gnl|NCBI_GENOMES|31772|gi|428782316|Enterobacteria phage mEp460, complete genome[sequence_id 801219][seq_data_id 6800094][tax_node_id 1147152]
46	kp|826864	113.51	18.96	87	42	59.1	28	Lactobacillaceae	Lactobacillus ingluviei	Lactobacillus ingluviei str. Autruche 4 draft (40 frags)	kp|8047784|826864|Glued fragments of sequence 825513 (Lactobacillus ingluviei str. Autruche 4 Lactobacillus ingluviei str. Autruche 4, whole genome shotgun sequencing project from NCBI on May 07 2013 02:57AM) - 40 fragments[sequence_id 826864][seq_data_id 8047784][tax_node_id 1203076] Glued fragments of sequence 825513 (Lactobacillus ingluviei str. Autruche 4 Lactobacillus ingluviei str. Autruche…
47	kp|855136	49.98	17.94	30	16	19.6	10.7	Lachnospiraceae	Catonella morbi	Catonella morbi ATCC 51271 draft (26 frags)	kp|9658286|855136|Glued fragments of sequence 853636 (Catonella morbi ATCC 51271 Catonella morbi ATCC 51271, whole genome shotgun sequencing project from NCBI on Dec 05 2013 7:23PM) - 26 fragments[sequence_id 855136][seq_data_id 9658286][tax_node_id 592026] Glued fragments of sequence 853636 (Catonella morbi ATCC 51271 Catonella morbi ATCC 51271, whole genome shotgun sequencing project from NCBI …
48	kp|806729	17.11	17.11	23	8	13.3	4.5	Vibrionaceae	Vibrio sp. TC68	Vibrio sp. TC68 plasmid pTC68	ref|NC_008690.1|gnl|NCBI_GENOMES|20181|gi|119633060|Vibrio sp. TC68 plasmid pTC68, complete sequence[sequence_id 806729][seq_data_id 7037978][tax_node_id 203842]
49	kp|729937	32.69	9.79	21	11	12.1	6.3	Myoviridae	Enterobacteria phage P2	Enterobacteria phage P2	ref|NC_001895.1|gnl|NCBI_GENOMES|13510|gi|9630327|Enterobacteria phage P2, complete genome[sequence_id 729937][seq_data_id 2499685][tax_node_id 10679]
50	kp|821619	79.58	9.65	91	35	59.1	23	Prevotellaceae	Prevotella paludivivens	Prevotella paludivivens DSM 17968 draft (62 frags)	kp|7625897|821619|Glued fragments of sequence 820352 (Prevotella paludivivens DSM 17968 Prevotella paludivivens DSM 17968, whole genome shotgun sequencing project from NCBI on Apr 29 2013 6:39PM) - 62 fragments[sequence_id 821619][seq_data_id 7625897][tax_node_id 1122990] Glued fragments of sequence 820352 (Prevotella paludivivens DSM 17968 Prevotella paludivivens DSM 17968, whole genome shotgun …
51	kp|806777	12.35	8.66	55	15	37.8	10.1	Streptococcaceae	Streptococcus agalactiae	Streptococcus agalactiae strain GB2001 plasmid pGB2001	ref|NC_015973.1|gnl|NCBI_GENOMES|27944|gi|345325588|Streptococcus agalactiae strain GB2001 plasmid pGB2001, complete sequence[sequence_id 806777][seq_data_id 7038026][tax_node_id 1311]
52	kp|821638	206.87	8.27	207	85	129.2	52.9	Streptococcaceae	Streptococcus ovis	Streptococcus ovis DSM 16829 draft (26 frags)	kp|7625916|821638|Glued fragments of sequence 820371 (Streptococcus ovis DSM 16829 Streptococcus ovis DSM 16829, whole genome shotgun sequencing project from NCBI on Apr 29 2013 6:46PM) - 26 fragments[sequence_id 821638][seq_data_id 7625916][tax_node_id 1123312] Glued fragments of sequence 820371 (Streptococcus ovis DSM 16829 Streptococcus ovis DSM 16829, whole genome shotgun sequencing project f…
53	kp|783901	18.15	6.56	91	23	60.5	15.8	Erysipelotrichaceae	Solobacterium moorei	Solobacterium moorei F0204 draft (66 frags)	kp|6169978|783901|Glued fragments of sequence 779566 (Solobacterium moorei F0204 Solobacterium moorei F0204, whole genome shotgun sequencing project from NCBI on Sep 11 2012 1:50PM) - 66 fragments[sequence_id 783901][seq_data_id 6169978][tax_node_id 706433] Glued fragments of sequence 779566 (Solobacterium moorei F0204 Solobacterium moorei F0204, whole genome shotgun sequencing project from NCBI …
54	kp|807141	46.53	3.72	77	26	51.7	17.7	Lactobacillaceae	Lactobacillus helveticus	Lactobacillus helveticus DSM 20075 plasmid pLH1	ref|NC_002102.1|gnl|NCBI_GENOMES|15195|gi|10956546|Lactobacillus helveticus DSM 20075 plasmid pLH1, complete sequence[sequence_id 807141][seq_data_id 7038390][tax_node_id 585520]
55	kp|724220	103.96	3.52	165	59	115.8	41.2	Lachnospiraceae	Marvinbryantia formatexigens	Bryantella formatexigens DSM 14469 draft (58 frags)	kp|2475870|724220|Glued fragments of sequence 722951 (Bryantella formatexigens DSM 14469 Bryantella formatexigens DSM 14469, whole genome shotgun sequencing project from NCBI on Feb 12 2010 1:48PM) - 58 fragments[sequence_id 724220][seq_data_id 2475870][tax_node_id 478749] Glued fragments of sequence 722951 (Bryantella formatexigens DSM 14469 Bryantella formatexigens DSM 14469, whole genome shotg…
56	kp|779190	147.64	3.35	69	44	46.6	29.7	Lactobacillaceae	Lactobacillus amylovorus	Lactobacillus amylovorus GRL1118 plasmid2	gnl|REF_HY|Plasmid2|ref|NC_017472.1|gnl|NCBI_GENOMES|29443|gi|385818461|Lactobacillus amylovorus GRL1118 plasmid2, complete sequence[sequence_id 779190][seq_data_id 5448220][tax_node_id 695562]

[truncated: 14 more sheets: KSU_294_2016_0728_N4_GT4_F02_pr, KSU_294_2016_0728_N4_GT4_F03_pr, KSU_321_2016_0728_N4_GT4_H01_pr, KSU_321_2016_0728_N4_GT4_H02_pr, KSU_321_2016_0728_N4_GT4_H03_pr, KSU_350_2016_0728_N4_GT4_A01_pr, KSU_350_2016_0728_N4_GT4_A02_pr, KSU_350_2016_0728_N4_GT4_A03_pr, KSU_351_2016_0728_N4_GT4_B01_pr, KSU_351_2016_0728_N4_GT4_B02_pr, KSU_351_2016_0728_N4_GT4_B03_pr, KSU_354_2016_0728_N4_GT4_D01_pr, KSU_354_2016_0728_N4_GT4_D02_pr, KSU_354_2016_0728_N4_GT4_D03_pr]
